# Supplementary material for: Evidence of Allopolyploidy in Urochloa humidicola Based on Cytological Analysis and Genetic Linkage Mapping
Source: PLoS One. 2016 Apr 22;11(4):e0153764. doi: 10.1371/journal.pone.0153764 (PMC4841517; doi:10.1371/journal.pone.0153764)
Supplement: S1 Table — (XLSX) [file pone.0153764.s001.xlsx]

## Sheet: Plan1
Supporting Table 1. New microsatellite markers developed for Urochloa humidicola (syn. Brachiaria humidicola) and their usage for the linkage map construction
SSR Locus	Genbank accession number	Repeat Motif	Predicted product size (bp)	Ta (°C)a	Primers Sequences (5' - 3')	Characteristics in the linkage map
						Nº of bands	Size range (bp)	Polymorphism in mapping population (P/M)	Linked to the map? (Y/N)
BhUNICAMP140	JQ436789	(CT)18	196	62	GCCGTTGGGTAGGAGAGGATTC	6	184-198	P	Y
					GTGTAGCCGGCGTGTAGGTGTG
BhUNICAMP141	JQ436790	(AC)9	284	62	GACAGGGACGGAAAGGAA	8	270-288	P	Y
					GAATCAGTCAAGCCATCACC
BhUNICAMP142	JQ436791	(TC)8...(CCT)4...(CT)14	278	62	GGAGTAGTGTCGCGCAGTAAAC	8	248-278	P	Y
					CACGAAGGCGAGGAAGAACAT
BhUNICAMP143	JQ436792	(AC)2AT(AC)9	237	60	CATCCATCAAATCTCCTATCTG	7	220-238	P	Y
					TTCTGCTGTTTCTGCTTCTGTA
BhUNICAMP144	JQ436793	(CTCG)3	171	62	CATCTGGCTGTGTCGTGTATCC	9	166-184	P	Y
					GGTGCGTGTCGAAAATCAAAAC
BhUNICAMP145	JQ436794	(AG)AA(AG)5	238	62	CGGGGTCGGATGCAGTAAAGTT	5	230-250	P	Y
					CGCAGCGCCCTCTCAAGTTC
BhUNICAMP146	JQ436795	(GT)9	285	57	ATGATGGTTAGAGATAGTTT	6	282-304	P	Y
					ACCCTTTTGTGAGCATA
BhUNICAMP147	JQ436795	(TG)3CA(TG)3...(GT)5	248	60	TGTTAGCAGGATGGAGGTAGAA	2	248-250	P	Y
					CGTTATCGCTTTGTCATTGG
BhUNICAMP148	JQ436796	(GT)6	218	60	GTCATGCACGTCTTATCTCCTG	6	216-234	P	Y
					CACTCCCATTGCCCTGTTT
BhUNICAMP149	JQ436797	(TAG)4(TGG)4TGTT(TG)7(CG)4	266	57	ATGCTCATGTGAAAAGAAGATA	7	246-268	P	Y
					TGCACATAAATTTAGATACTGG
BhUNICAMP150	JQ436798	(CA)4CCG(AC)3	238	62	GACTGCTCGGTGCTGTGC	4	224-240	P	Y
					AGAATAATCCGTTGGGCTCATA
BhUNICAMP151	JQ436799	(GT)10TT(GT)3	288	62	CGAGTCTGCATCTAGGAAAAAG	5	270-288	P	Y
					CTAGACACTGCATTGGAACTGG
BhUNICAMP152	JQ436800	(ACCA)3	256	touch65-55b	TTTGCAATTTCTGGACGGTGAC	2	254-256	P	N
					CTCGGAACGCGCCTACTGG
BhUNICAMP153	JQ436801	(GT)5	196	55	GTGGCGGGGGATACAAAC	3	196-268	P	Y
					TGGCTTCTCCTGGACTACAAA
BhUNICAMP154	JQ436802	(GT)3AT(AC)5TC(AC)3TC(AC)4ATTC(AC)6	288	50	TTCTAGAGTTAAGGATGGTTC	4	266-300	P	N
					TTTTTAGATTAGATTTGTTTTG
BhUNICAMP155	JQ436803	(TC)13TATCTA(TC)8	250	62	TTCCCCATCGACGACTACTTCC	10	194-310	P	Y
					GCCAACAGAGCAGCCAAACAT
BhUNICAMP156	JQ436804	(TTTTA)4	262	60	TGGTGAATCGAATAAAGAACTC	2	258-270	P	N
					CCATGCTACAAAATAAAACTCC
BhUNICAMP157	JQ436805	(GT)4GC(GT)3	262	60	TTTTCCCCATTTCTTTCTCCTG	8	168-298	P	Y
					TTTTTATGCCTCAACCCTTCAA
BhUNICAMP158	JQ436806	(AC)4AG(AC)4	171	touch55-45b	TTACGCATGAAGCACAG	5	126-190	P	Y
					AAGAAAGTTTTGATAAGGAT
BhUNICAMP159	JQ436807	(AC)9	163	57	CTGACATGCATGGTAGAGGA	2	154-164	P	N
					AAGATGGAAATTAGGGAAGG
BhUNICAMP160	JQ436808	(GA)3TT(GA)3	294	60	CTTTGAGGGACCGAGACTTTTC	3	280-300	P	Y
					AACACCACAACTCAACGCACAC
BhUNICAMP161	JQ436809	(GA)23	241	57	AGGAAAAGGAACTCGCTGTAA	4	220-252	P	Y
					TATTGAGAGGCCGGAAGTGTT
Supporting Table 1. New microsatellite markers developed for Urochloa humidicola (syn. Brachiaria humidicola) and their usage for the linkage map construction
SSR Locus	Genbank accession number	Repeat Motif	Predicted product size (bp)	Ta (°C)a	Primers Sequences (5' - 3')	Characteristics in the linkage map
						Nº of bands	Size range (bp)	Polymorphism in mapping population (P/M)	Linked to the map? (Y/N)
BhUNICAMP162	JQ436810	(AC)7	295	60	CACACCCATACGCACGAA	2	292-300	P	Y
					GCAGCCATTACAGTTTACAGGT
BhUNICAMP163	JQ436810	(AT)3G(GA)3	290	55	ACTGGGTCTGGCTGTATCCT	2	294-300	P	Y
					CAAAGTAGCCAAGAAAAATGAA
BhUNICAMP164	JQ436811	(TC)18	301	60	AGCCACCATCTCGTAGTCT	3	276-308	P	Y
					GCTTCTCGCATCATTTCTG
BhUNICAMP165	JQ436812	(GGCC)3	158	60	TAAACCGACCTTGGGGAAACAT	2	152-164	P	N
					GAGTGACACCGGCCTGAGTAAA
BhUNICAMP166	JQ436813	(GT)7	199	57	CTGGGCATAGACTGTGTTGTT	3	202-216	P	N
					TCTCTGGAAGGCTATGAATGAT
BhUNICAMP167	JQ436814	(TC)5...(TC)16(TG)11	246	60	AAGCTTGGGGTTTTTCCTAC	2	224-238	P	Y
					TCTAATTTGCTCATGTCTTCTTG
BhUNICAMP168	JQ436815	(CATG)3	200	57	GAGAGTGGGGTGCTATC	10	200-242	P	Y
					TAATCTTGAAAGTAATGACAG
BhUNICAMP169	JQ436816	(TTTA)3	144	60	GAGATCGTCGCACCACTAA	4	126-148	P	Y
					ATGCATTGATATTCCTCTGAT
BhUNICAMP170	JQ436817	(TG)5T(TG)4AGGG(TG)2	210	touch65-55b	GCGGCGCGGCAAGTCGT	9	174-259	P	Y
					TTCGCGCTCGCCAACAGAAC
BhUNICAMP171	JQ436818	(CTT)4	181	touch55-45b	CAGTAGAATGTAGTGGATGA	2	182-198	P	Y
					CTTAATTTTTGAGAGGAA
BhUNICAMP172	JQ436819	(AG)9TGAGAC(AG)7	195	touch55-45b	AAAGAAGAATAGAAAAGAGGAT	8	176-208	P	Y
					AAAAAGAAATGCCAAACA
BhUNICAMP173	JQ436820	(CA)8	249	60	ATTGTCGATGTGCTGGAT	2	248-250	P	N
					GCGAGTAGTGGTAGAAATAGTT
BhUNICAMP174	JQ436821	(AC)7	206	60	ATAAGCACTCACTACTCTCAGG	2	202-258	P	Y
					AGGTTCTAGGTTTAAGGTTGTA
BhUNICAMP175	JQ436822	(AC)6	175	60	GAGTATCGTTGCCGTTAGTTC	3	176-218	P	N
					AGTGACATTGGCCTTCTTCT
BhUNICAMP176	JQ436823	(GCTC)3...(GT)3CA(GT)6	194	62	CGAACGGCCGTCCTATCCTA	10	164-240	P	Y
					GTTCCGGCCCCTCTACTTTTG
BhUNICAMP177	JQ436824	(CAC)6CGTCAT(CAC)4	199	62	AAAATAATTCGACCACCACCAA	2	208-210	P	Y
					TGACGAAACTGATGATGAGGAG
BhUNICAMP178	JQ436825	(TC)11	191	55	GATGCCAAATAATACGCTAACC	10	178-260	P	Y
					GAAGAAAGGGGAGGATACTGAC
BhUNICAMP179	JQ436826	(TG)5	286	60	TCCCTTGACTCGCATTTTTGAC	7	274-296	P	Y
					ACATCGGCGCCAGTTTTCTC
BhUNICAMP180	JQ436827	(GT)7	132	61,8	CATGTGTTGGTGTCTCGTG	4	152-172	P	Y
					GCCTCTCAACTGCTGTGG
BhUNICAMP181	JQ436828	(CT)19	279	touch65-55b	AACTTGACCCTTTTCTACACCTAA	1	270	M*	N
					AAAAACACCACTGAATCCTACTG
BhUNICAMP182	JQ436797	(TC)3C(TC)2	157	50	TTGAGTATCCATAAAGTGTC	1	158	M*	N
					GTGAAATAATGTAAATAAAATC
BhUNICAMP183	JQ436829	(TCG)4	123	60	GACGTGGTCTCCGATTGAAG	1	122	M*	N
					TTTACTGACGACGACGCTATGA
Supporting Table 1. New microsatellite markers developed for Urochloa humidicola (syn. Brachiaria humidicola) and their usage for the linkage map construction
SSR Locus	Genbank accession number	Repeat Motif	Predicted product size (bp)	Ta (°C)a	Primers Sequences (5' - 3')	Characteristics in the linkage map
						Nº of bands	Size range (bp)	Polymorphism in mapping population (P/M)	Linked to the map? (Y/N)
BhUNICAMP184	JQ436830	(AC)5	242	50	GTGTACAATATAAATGGAAAAT	1	250	M*	N
					TTAGAAGAGCGATAGAGAAC
BhUNICAMP185	JQ436831	(GT)4AT(GT)3	136	60	GTTCGCTTCTTTACCTTACC	1	135	M*	N
					GGCGTGAGTTTTAGATACCT
BhUNICAMP186	JQ436832	(CA)7	184	60	CGCATACACGCAACAGCACA	1	180	M*	N
					TGAGGTCGTACGTCCAGCAGAG
BhUNICAMP187	JQ436833	(TG)6	257	60	CTCTCCCAGCGTCTTTC	1	255	M*	N
					TATATCGGTGTAGCATTTCA
BhUNICAMP188	JQ436812	(CA)7	214	60	CCGCTACCTGTCCCCTTTTG	1	208	M*	N
					ACCCGAGCACTCACCCTACTTC
BhUNICAMP189	JQ436834	(CT)4TT(AC)8	239	60	GCGGGGCCTTTTATTTAT	1	248	M*	N
					TCGGATGTTGTTGTATTTCTTC
BhUNICAMP190	JQ436835	(TC)3CG(TC)3	269	60	GGAAAAGAAGCATGGGAAGAAA	1	268	M*	N
					GGTAGGGAAGTGAAGGGAATGG
BhUNICAMP191	JQ436836	(CT)3TT(CT)4	131	60	GCCCCCGACGTCATTCACA	1	134	M*	N
					TGGCACCACCCTCCCCTTTAT
BhUNICAMP192	KP219972	(AC)9	178	60	ATGAAAAATGGACCCAATAAAAA	5	175-188	P	Y
					ACACTGTCGACGTCGCATCTAC
BhUNICAMP193	KP219973	(CT)14	132	50	TCTTCTTCCTTCACTTTCACAC	6	129-166	P	Y
					TACGTCAGTTCGATCATTTCTT
BhUNICAMP194	KP219974	(TC)17	308	60	CTCCAAGCAGTGTAAAAGAAGT	1	160	M	N
					GAGGAAATCCCAAAGTCATC
BhUNICAMP195	KP219975	(AC)5	240	55	TCGCTTTGTCATTGGCTTATTG	5	213-242	P	Y
					TACCAGGAGGGAGGGAGGATTT
BhUNICAMP196	KP219976	(CA)6 e (CT)3CC(CT)4	206	60	TTCACCAAGCTATAAAAGGAG	6	201-220	P	Y
					TCGAAAATTCAGTATCAAAGTC
BhUNICAMP197	KP219977	(TC)18	254	60	CCTCCCCTTTCTTCCCTCCATA	7	236-279	P	Y
					CGGCCTTCGTACCATCAGACAC
BhUNICAMP198	KP219978	(GT)5	249	61.8	TGTTAGTGGGGCCTTAGTCATTG	5	236-277	P	Y
					GGAGTGCGGCCATCATTTT
BhUNICAMP199	KP219979	(GA)19 e (AT)5	228	55	CTGTTGACCAAGAAGGAC	5	174-228	P	Y
					AAACGTGTTAGGAAAGTATG
BhUNICAMP200	KP219980	(TG)11	293	55	ATGGAGCTGTATATGGTGGTGA	4	221-234	P	Y
					TTCTCTGCTAACGCTGGACTAA
BhUNICAMP201	KP219981	(AC)5	182	55	CAAGAGAACTGCGTATCAT	2	255-269	P	Y
					TTAAAGCCAAAATCAGGT
BhUNICAMP202	KP219982	(TC)11CC(TC)6	232	55	CTCTTGCTGCATGTATTTCTTGA	2	183-185	P	N
					CGGGAGGGGAGCATTATTA
BhUNICAMP203	KP219983	(AT)5	280	56.7	TAGCTGGGATGGAAAAACAAAA	1	285	M	N
					GTGGGGAATACAAATGACAGTG
BhUNICAMP204	KP219984	(TG)2T(TG)6	264	56.7	CCTATACTGGCGGTCAT	1	250	M	N
					TGTTTTTCCCAGTTATTTG
BhUNICAMP205	KP219985	(CA)3CC(CA)4	290	55	GGATTAATTGCCTTCTGTGATA	2	186-202	P	Y
					CATTGATGATACTGGTGGACTC
a: amplification temperature
b: Touchdown PCR (Don et al. 1991); 65-55/55-45 are the temperature ranges used
*: evaluated in two genotypes (both the parents of the mapping population) and may show polymorphism when evaluated in more genotypes
