# Supplementary material for: Evidence of Allopolyploidy in Urochloa humidicola Based on Cytological Analysis and Genetic Linkage Mapping
Source: PLoS One. 2016 Apr 22;11(4):e0153764. doi: 10.1371/journal.pone.0153764 (PMC4841517; doi:10.1371/journal.pone.0153764)
Supplement: S2 Table — (XLSX) [file pone.0153764.s002.xlsx]

## Sheet: Plan1
Supporting Table 2. Published polymorphic microsatellite markers used in this study
SSR Locus	Characteristics in the linkage map			Reference
	Nº of bands	Size range (bp)	Linked to the map? (Y/N)
BhUNICAMP002	4	250-262	Y	[3]
BhUNICAMP003	6	178-198	N
BhUNICAMP004	6	232-251	Y
BhUNICAMP005	3	182-208	N
BhUNICAMP007	3	178-200	N
BhUNICAMP008	3	250-262	Y
BhUNICAMP009	5	213-224	Y
BhUNICAMP010	5	178-200	Y
BhUNICAMP011	1	194	N
BhUNICAMP012	2	164-168	Y
BhUNICAMP013	1	208	N
BhUNICAMP015	6	256-320	Y
BhUNICAMP016	8	268-298	Y
BhUNICAMP018	6	194-204	Y
BhUNICAMP020	3	238-249	Y
BhUNICAMP021	3	288-318	Y
BhUNICAMP022	2	204-222	Y
BhUNICAMP023	4	236-292	N
BhUNICAMP024	6	190-204	Y
BhUNICAMP025	9	184-228	Y
BhUNICAMP026	5	218-232	Y
BhUNICAMP028	2	195-199	Y	[74]
BhUNICAMP029	2	144-168	Y
BhUNICAMP030	1	132	N
BhUNICAMP031	2	126-131	Y
BhUNICAMP032	2	212-216	N
BhUNICAMP034	9	169-191	Y
BhUNICAMP035	3	160-263	Y
BhUNICAMP036	8	204-282	Y
BhUNICAMP037	9	234-288	Y
BhUNICAMP038	3	298-310	Y
BhUNICAMP039	6	208-236	Y
BhUNICAMP040	1	250	N
BhUNICAMP042	3	224-230	Y
BhUNICAMP043	9	214-230	Y
BhUNICAMP044	5	102-134	Y
BhUNICAMP045	5	238-250	Y
BhUNICAMP046	7	264-286	N
BhUNICAMP047	8	249-325	Y
BhUNICAMP048	10	250-340	Y
BhUNICAMP049	5	248-287	Y
BhUNICAMP050	2	224-236	N
BhUNICAMP051	2	290-298	Y
BhUNICAMP052	9	232-288	Y
BhUNICAMP053	1	270	N
BhUNICAMP054	3	220-238	N
BhUNICAMP056	1	240	N
BhUNICAMP057	6	208-306	Y
BhUNICAMP058	2	254-280	N
BhUNICAMP059	1	290	N
BhUNICAMP061	5	152-170	Y
BhUNICAMP063	2	200-206	Y
BhUNICAMP064	2	165-180	Y
BhUNICAMP065	1	198	N
BhUNICAMP067	5	264-297	Y
