# Supplementary material for: Evidence of Allopolyploidy in Urochloa humidicola Based on Cytological Analysis and Genetic Linkage Mapping
Source: PLoS One. 2016 Apr 22;11(4):e0153764. doi: 10.1371/journal.pone.0153764 (PMC4841517; doi:10.1371/journal.pone.0153764)
Supplement: S3 Table — Presence of bands is indicated by 1 and absence of bands is indicated by 0. Loci are named according to the notation described in the manuscript. Bands included in the linkage map are highlighted in grey. (XLSX) [file pone.0153764.s003.xlsx]

## Sheet: S3 Table
Supporting Table 3. Genotyping data from the 102 polymorphic SSR loci used for the genetic map construction. Presence of bands is indicated by 1 and absence of bands is indicated by 0. Loci are named according to the notation described in the manuscript. Bands included in the linkage map are highlighted in grey.
				Genitors		F1 population
Loci	Bands		Size (bp)	P1	P2	1	2	3	4	5	6	7	8	9	10	11	12	13	14	15	16	17	18	19	20	21	22	23	24	25	26	27	28	29	30	31	32	33	34	35	36	37	38	39	40	41	42	43	44
BhUNICAMP026	a	D2	232	0	1	1	0	1	1	0	1	1	1	0	1	0	1	0	0	1	0	0	1	1	0	1	1	0	1	1	1	1	0	0	1	0	0	1	1	1	1	0	0	1	1	0	0	0	1
	b	D1	230	1	0	1	0	1	0	0	1	1	1	1	1	1	1	1	1	0	1	1	1	1	0	1	1	1	1	0	1	1	1	0	0	1	1	1	1	1	1	1	1	1	1	1	1	1	1
	c	D1	226	1	0	0	1	1	1	1	1	1	1	0	1	0	0	0	1	1	1	1	1	0	1	1	1	1	1	1	1	1	1	1	1	1	1	1	1	1	1	0	1	1	1	1	0	0	0
	d	D1	224	1	0	1	1	1	0	0	0	0	1	0	1	1	1	1	0	1	0	1	1	1	1	1	1	1	1	1	0	0	1	1	1	1	0	1	1	1	0	1	1	1	1	1	0	1	1
	e	D2	218	0	1	1	0	0	1	1	1	1	0	1	0	1	1	0	1	0	1	0	0	1	0	0	1	1	1	0	0	0	1	1	0	0	0	0	0	1	1	0	0	1	1	0	1	1	1
BhUNICAMP015	a	D1	278	1	0	0	0	0	0	0	1	0	0	1	1	0	0	1	1	0	1	1	1	0	0	0	0	0	0	0	1	1	1	0	-	1	1	1	1	1	1	1	1	0	1	1	1	1	1
	b	D2	276	0	1	1	0	0	0	0	1	1	1	0	1	0	1	0	0	1	0	0	1	0	0	1	0	0	1	1	1	1	0	0	-	1	1	1	1	1	0	0	0	1	1	1	1	1	0
	c	D2	274	0	1	0	1	1	1	1	1	0	0	0	1	1	0	1	0	1	1	0	1	0	1	1	1	0	0	1	0	0	1	0	-	1	1	0	0	0	1	1	1	1	0	1	0	0	1
	d	D1	270	1	0	1	1	1	1	1	1	1	1	1	1	1	1	1	1	1	1	1	1	1	1	1	1	1	1	1	1	1	1	1	-	1	1	1	1	1	1	1	1	1	1	1	1	1	1
	e	D1	256	1	0	1	1	1	1	1	1	1	1	1	1	1	1	1	0	1	0	1	1	0	1	1	1	1	1	1	0	1	1	1	-	1	0	1	11	1	1	1	1	1	1	1	1	1	1
	f	D2	320	0	1	0	1	1	1	1	1	1	0	1	1	0	1	0	1	1	0	0	1	0	0	0	0	0	0	1	1	1	1	1	-	1	1	1	0	1	1	0	1	0	1	1	1	1	0
BhUNICAMP144	a	D1	184	1	0	0	0	1	1	1	0	0	1	1	0	1	0	0	0	0	1	0	1	-	0	0	0	0	1	1	0	1	0	1	0	0	1	0	1	0	1	1	0	0	0	0	0	0	1
	b	C	180	1	1	1	1	1	1	1	1	1	1	1	1	1	1	1	1	1	1	1	1	-	1	1	1	1	1	1	1	1	1	1	1	1	1	1	1	1	1	1	1	1	1	1	1	1	1
	c	D2	179	0	1	0	0	1	0	0	0	0	1	1	1	1	0	0	0	0	0	0	1	-	0	0	0	1	1	1	1	1	0	1	1	0	1	0	1	0	1	1	0	0	1	0	0	1	1
	d	D1	178	1	0	1	0	0	1	1	1	0	1	0	0	1	0	0	0	0	0	1	1	-	1	0	0	1	1	0	0	0	0	0	1	0	1	1	1	1	1	1	1	1	1	0	1	1	1
	e	D1	175	1	0	0	0	1	0	0	0	0	0	0	0	0	0	0	0	0	0	1	0	-	0	0	0	1	0	0	1	1	0	0	0	0	1	1	0	0	0	0	0	0	1	1	0	1	0
	f	D2	174	0	1	1	1	1	1	1	1	1	1	1	1	1	0	1	1	1	1	0	1	-	1	1	1	0	1	1	0	1	1	1	1	1	1	1	1	1	1	1	0	1	1	1	0	0	1
	g	D2	173	0	1	1	1	1	1	1	1	1	1	1	1	1	0	1	1	1	1	0	1	-	1	1	1	0	1	1	0	1	1	1	1	1	1	1	1	1	1	1	0	1	1	1	0	0	1
	h	D1	172	1	0	0	1	0	0	0	0	0	0	0	0	0	1	0	0	0	0	1	0	-	0	1	0	0	0	0	1	1	0	0	0	0	0	0	0	0	0	0	1	0	0	0	1	1	0
	i	D2	166	0	1	0	1	1	0	0	1	1	1	0	0	1	0	0	0	1	1	0	1	-	1	1	0	1	0	0	1	1	1	0	0	0	0	0	0	1	1	1	1	1	1	1	1	1	1
BhUNICAMP020	a	C	249	1	1	1	1	1	1	1	1	1	1	1	1	1	1	1	1	1	1	1	1	1	1	1	1	1	1	1	1	1	1	1	1	1	1	1	1	1	1	1	1	1	1	1	1	1	1
	b	C	240	1	1	1	1	1	1	1	1	1	1	1	1	1	1	1	1	1	1	1	1	1	1	1	1	1	1	1	1	1	1	1	1	1	1	1	1	1	1	1	1	1	1	1	1	1	1
	c	D2	238	0	1	0	1	0	0	0	1	1	1	0	1	1	1	1	0	1	1	0	0	0	0	0	0	0	0	0	1	1	0	1	1	0	1	0	0	1	1	1	0	1	1	1	1	1	1
BhUNICAMP140	a	D2	198	0	1	1	0	0	0	0	1	1	1	1	1	1	1	0	1	1	1	0	1	0	1	0	1	1	1	1	1	1	1	0	1	0	1	0	1	1	0	1	0	0	1	0	0	1	1
	b	D2	196	0	1	0	0	0	0	0	1	1	1	1	1	1	1	0	1	1	1	0	1	0	1	0	1	1	1	1	1	1	1	0	1	0	1	0	1	1	0	1	0	0	1	0	0	1	1
	c	D2	194	0	1	0	0	0	0	0	0	1	1	1	1	1	1	0	1	1	1	0	1	0	0	0	0	0	0	0	0	0	1	0	1	0	1	0	1	1	0	1	0	0	1	1	1	1	1
	d	D1	192	1	0	0	1	0	1	1	1	1	1	1	1	0	1	0	0	0	0	1	1	0	0	0	0	1	1	0	0	0	1	1	1	1	0	1	1	1	1	0	0	1	1	1	1	0	0
	e	D1	188	1	0	0	0	0	0	0	1	1	1	0	0	1	0	1	1	1	0	1	0	0	1	1	1	0	1	0	1	1	1	0	0	0	0	1	1	1	0	1	1	1	1	0	1	0	0
	f	C	184	1	1	1	1	1	1	1	1	1	1	1	1	1	1	1	1	1	1	1	1	1	1	1	1	1	1	1	1	1	1	1	1	1	1	1	1	1	1	1	1	1	1	1	1	1	1
BhUNICAMP007	a	D2	200	0	1	0	0	1	0	0	1	1	1	0	0	0	0	0	0	0	0	0	0	0	0	0	0	0	0	0	0	0	0	0	0	0	0	0	1	1	0	1	1	0	1	0	1	1	1
	b	C	180	1	1	1	1	1	1	1	1	1	1	1	1	1	1	1	1	1	1	1	1	1	1	1	1	1	1	1	1	1	1	1	1	1	1	0	1	0	1	1	0	1	1	1	1	1	1
	c	D1	178	1	0	1	1	1	0	1	1	1	0	1	0	0	1	1	0	0	1	1	0	0	0	1	0	1	1	1	0	0	0	1	1	1	0	1	0	1	1	0	1	1	0	1	1	1	1
BhUNICAMP008	a	C	262	1	1	1	1	1	0	0	1	1	0	1	0	0	1	1	1	1	1	1	0	1	1	1	0	0	0	1	1	1	1	0	0	0	0	1	-	1	1	1	1	1	1	1	0	1	0
	b	D2	258	0	1	1	0	1	1	1	0	0	1	0	1	1	0	1	0	0	0	0	0	0	0	0	0	1	1	1	0	0	0	1	1	1	1	0	-	0	1	0	0	1	1	0	1	1	1
	c	C	250	1	1	1	1	1	1	1	1	1	1	1	1	1	1	1	1	1	1	1	1	1	1	1	1	1	1	1	1	1	1	1	1	1	1	1	-	1	1	1	1	1	1	1	1	1	1
BhUNICAMP005	a	C	-	1	1	1	0	1	1	1	1	1	1	1	1	1	0	0	0	1	0	0	1	-	1	1	1	0	0	1	1	1	0	0	1	0	1	0	0	0	1	0	1	0	1	0	0	0	0
	b	D1	-	1	0	1	1	1	1	1	1	1	1	1	1	1	1	1	1	1	0	1	1	-	0	1	1	1	1	1	1	1	0	0	1	0	1	1	0	1	1	1	0	1	1	1	1	1	1
	c	C	-	1	1	1	1	1	1	1	1	1	1	1	1	0	1	1	1	1	1	0	1	-	1	1	0	1	1	1	1	1	1	1	0	1	1	1	1	1	1	1	0	1	1	1	1	1	1
BhUNICAMP148	a	D1	234	1	0	0	1	0	0	1	1	1	0	0	1	0	0	0	1	1	1	-	1	-	0	0	1	0	0	0	0	0	1	1	1	1	1	1	1	1	1	0	0	1	0	1	1	0	0
	b	C	232	1	1	1	1	1	1	1	1	1	1	1	1	1	1	1	0	1	1	-	1	-	1	1	0	1	1	1	1	1	0	1	1	1	1	0	1	1	1	1	1	1	1	1	1	1	1
	c	D1	223	1	0	1	1	1	1	1	1	1	1	1	0	1	1	1	1	1	1	-	0	-	0	0	1	1	0	0	1	1	1	1	1	0	0	1	0	1	1	1	1	1	1	0	0	1	0
	d	D2	222	0	1	0	0	0	0	0	0	0	1	1	1	1	1	1	1	0	0	-	1	-	0	1	1	1	1	0	1	1	0	0	0	0	0	1	0	1	1	1	1	1	0	0	0	1	0
	e	D2	220	0	1	1	1	1	1	1	1	0	0	0	1	1	1	0	0	1	1	-	0	-	1	0	1	1	0	1	0	0	1	1	1	1	1	0	1	0	1	1	1	1	1	1	1	1	1
	f	D2	216	0	1	0	0	0	0	0	1	1	1	1	0	0	1	1	0	0	0	-	0	-	1	1	0	0	1	0	1	1	1	0	0	0	1	1	0	1	1	0	0	0	1	1	0	0	1
BhUNICAMP009	a	D2	224	0	1	1	1	1	1	1	1	1	0	1	0	1	1	1	0	0	0	0	0	-	-	0	0	1	0	1	0	0	0	1	1	0	0	0	1	0	1	1	0	0	1	1	0	1	0
	b	D2	218	0	1	1	1	0	0	0	1	1	1	0	1	1	1	0	1	1	1	0	1	-	-	1	1	1	1	1	1	1	1	1	1	1	1	1	0	1	0	0	1	1	1	1	1	1	1
	c	C	216	1	1	1	1	1	1	1	1	1	1	1	1	1	1	1	1	1	1	1	1	-	-	1	1	1	1	1	1	1	1	1	1	1	1	1	1	1	1	1	1	1	1	1	1	1	1
	d	D1	214	1	0	1	1	1	1	1	1	1	1	1	1	1	1	1	1	1	1	1	1	-	-	1	1	1	1	0	1	1	1	1	1	1	1	1	1	1	1	1	1	1	1	1	1	1	1
	e	D2	213	0	1	0	0	1	1	1	0	0	0	1	1	0	0	1	1	0	0	0	1	-	-	1	0	0	0	0	1	1	0	0	0	0	0	0	1	1	1	1	1	1	0	0	0	0	0
BhUNICAMP004	a	D2	251	0	1	1	1	1	1	1	0	1	1	0	1	1	0	1	-	0	1	0	0	0	0	0	0	0	0	1	0	1	1	0	0	0	1	0	0	1	1	0	1	0	0	1	0	0	0
	b	D1	250	1	0	1	1	1	1	1	1	1	1	1	1	1	1	1	-	1	1	1	1	1	1	1	1	1	1	1	1	1	1	1	1	1	1	1	1	1	1	0	1	1	1	1	1	1	1
	c	D2	249	0	1	1	1	1	1	1	1	1	1	1	1	1	1	1	-	1	1	1	1	1	1	1	1	1	1	1	1	1	1	1	1	1	1	1	1	1	1	1	1	1	1	1	1	1	1
	d	D1	248	1	0	0	0	0	0	0	1	0	0	1	0	0	0	1	-	1	0	1	0	0	1	0	0	1	0	0	0	0	1	0	0	0	1	1	1	0	0	1	0	0	0	0	1	1	0
	e	D2	242	0	1	0	0	0	1	1	1	1	0	1	1	0	0	1	-	1	0	0	1	1	0	1	1	1	1	0	1	1	0	0	0	1	0	1	0	1	1	1	0	1	1	1	0	1	0
	f	D2	232	0	1	0	1	1	1	0	1	1	0	0	0	0	1	0	-	0	1	0	0	0	1	0	0	0	0	1	0	1	1	0	1	0	1	0	0	0	1	1	1	0	0	0	1	0	0
BhUNICAMP010	a	D2	200	0	1	0	1	1	1	1	0	0	0	1	1	1	1	1	1	1	0	0	1	-	0	1	0	0	0	1	0	0	0	0	0	1	1	0	1	1	1	0	0	1	0	0	0	0	0
	b	D2	186	0	1	1	0	0	0	0	1	1	1	0	1	1	0	0	1	0	1	0	0	-	1	0	0	1	1	0	1	1	1	1	1	0	0	1	0	0	0	1	1	0	1	1	1	1	1
	c	D1	184	1	0	1	0	1	1	1	1	1	1	0	1	1	1	1	1	1	1	1	1	-	1	1	1	1	1	1	1	1	1	1	1	1	1	0	1	1	1	1	1	1	1	1	1	1	1
	d	D2	180	0	1	0	1	1	1	1	0	0	0	0	0	0	1	0	0	0	0	0	1	-	1	0	1	0	1	0	0	0	1	1	1	1	1	0	1	0	1	1	1	1	1	1	1	1	0
	e	C	178	1	1	1	1	1	1	1	1	1	1	1	1	1	1	1	1	1	1	1	1	-	1	1	1	1	1	1	1	1	1	1	1	1	1	1	1	1	1	1	1	1	1	1	1	1	1
BhUNICAMP002	a	C	262	1	1	1	1	1	1	1	1	1	1	1	1	1	1	1	1	1	1	1	1	1	1	1	1	1	1	1	1	1	1	1	1	1	1	1	1	1	1	1	1	1	1	1	1	1	1
	b	D2	264	0	1	0	0	0	0	0	0	1	0	0	1	1	0	0	0	1	1	0	0	1	1	0	1	0	0	1	1	0	0	0	1	1	1	0	1	0	1	0	0	0	1	0	0	1	1
	c	C	260	1	1	1	1	1	1	1	1	1	1	1	1	1	1	1	1	1	1	1	1	1	1	1	1	1	1	1	1	1	1	1	1	1	1	1	1	1	1	1	1	1	1	1	1	1	1
	d	D2	250	0	1	0	0	0	1	1	0	0	0	1	1	1	0	0	1	0	1	0	0	1	0	1	0	0	0	1	1	0	0	1	0	0	1	1	1	0	1	0	1	1	1	1	1	1	1
BhUNICAMP018	a	C	204	1	1	1	1	1	1	1	1	1	1	1	1	1	1	1	1	1	1	1	1	1	1	1	1	1	1	1	1	1	1	0	1	1	1	0	1	1	1	1	1	1	0	1	1	1	1
	b	-	200	-	-	-	-	-	-	-	-	-	-	-	-	-	-	-	-	-	-	-	-	-	-	-	-	-	-	-	-	-	-	-	-	-	-	-	-	-	-	-	-	-	-	-	-	-	-
	c	-	198	-	-	-	-	-	-	-	-	-	-	-	-	-	-	-	-	-	-	-	-	-	-	-	-	-	-	-	-	-	-	-	-	-	-	-	-	-	-	-	-	-	-	-	-	-	-
	d	C	197	1	1	1	1	1	1	1	1	1	1	1	1	1	1	0	1	0	1	0	1	1	1	1	1	1	1	1	1	1	1	1	1	1	1	1	1	1	1	1	1	1	1	1	1	1	1
	e	D2	196	0	1	1	1	1	0	0	1	0	0	1	0	0	1	1	0	1	0	0	1	0	1	0	0	1	1	1	0	0	1	1	0	1	1	1	1	1	0	1	0	1	1	1	1	0	1
	f	C	194	1	1	1	1	1	1	1	1	1	1	1	1	1	1	1	1	1	1	1	1	1	1	1	1	1	1	1	1	1	1	1	1	1	1	1	1	1	1	1	1	1	1	1	1	1	1
BhUNICAMP024	a	D1	204	1	0	1	1	0	0	0	1	1	1	0	0	0	1	0	0	0	0	1	1	-	1	1	1	0	1	1	1	1	0	1	1	0	0	0	0	0	-	0	0	1	0	1	0	1	0
	b	D1	196	1	0	0	0	1	1	1	1	1	0	0	1	1	0	1	0	1	1	1	1	-	1	0	1	0	0	0	0	0	1	1	0	1	1	0	0	0	-	0	0	1	1	0	0	0	1
	c	C	194	1	1	0	1	1	1	1	1	1	1	1	0	0	1	0	0	1	1	1	0	-	1	1	1	0	1	1	0	0	0	0	1	1	1	1	1	1	-	1	1	0	1	0	1	0	1
	d	-	193	-	-	1	0	0	1	1	0	0	1	0	0	1	0	0	1	0	1	0	0	-	0	0	0	1	1	0	1	1	1	1	0	0	0	0	1	1	-	0	0	0	0	0	0	1	0
	e	D2	192	0	1	0	0	0	1	1	1	1	0	1	1	0	0	1	0	1	0	0	1	-	0	1	1	1	0	0	1	1	0	0	0	1	0	1	0	0	-	1	0	1	1	1	0	1	0
	f	D2	190	0	1	1	1	1	0	0	0	0	0	1	1	1	0	1	0	0	0	0	0	-	1	1	0	0	1	1	0	0	1	1	0	0	1	0	0	1	-	0	1	1	0	1	0	0	1
BhUNICAMP016	a	D2	298	0	1	1	0	1	1	1	1	1	1	1	0	1	1	1	1	0	0	0	1	1	1	1	0	0	1	1	1	-	0	1	1	0	1	1	0	0	1	1	1	0	0	0	1	1	0
	b	D2	268	0	1	0	1	0	0	0	0	0	0	0	1	0	0	0	0	1	1	1	0	0	0	0	1	1	1	0	0	-	1	1	0	1	0	0	1	1	0	0	0	1	1	1	0	0	1
BhUNICAMP003	a	D1	-	1	0	0	0	0	0	0	1	1	1	1	1	1	1	1	1	0	1	0	1	0	0	0	1	1	1	0	1	1	1	0	0	1	1	1	1	-	1	1	1	1	1	1	1	1	1
	b	D1	-	1	0	1	1	1	1	1	1	1	1	1	1	1	1	1	1	1	1	0	1	1	1	1	1	1	1	1	1	1	1	1	1	1	1	1	1	-	1	1	1	1	1	1	1	1	1
	c	D2	-	0	1	1	1	1	1	1	1	1	1	1	1	1	1	1	1	1	1	1	1	1	1	1	1	1	1	1	1	1	1	1	1	1	1	1	1	-	1	1	1	1	1	1	1	1	1
	d	D2	-	0	1	0	0	0	0	0	1	1	0	0	0	0	0	0	1	0	1	0	0	0	0	0	0	1	1	0	0	0	0	1	0	0	1	1	0	-	0	1	0	0	1	0	0	1	0
	e	D2	-	0	1	0	0	0	0	0	1	1	0	0	0	0	0	0	1	1	1	0	0	0	0	0	0	1	1	0	0	0	0	1	0	0	1	1	0	-	0	1	0	0	1	0	0	1	0
	f	D2	-	0	1	1	1	1	1	1	1	1	1	1	1	1	1	1	0	0	0	0	1	1	1	1	1	0	0	1	1	1	1	0	1	1	0	0	1	-	1	0	1	1	1	1	1	0	1
BhUNICAMP012	a	D2	168	0	1	0	1	0	0	0	1	0	0	1	1	1	0	1	1	0	0	1	0	1	1	1	0	1	1	1	1	0	1	0	1	1	1	0	1	1	0	1	1	0	0	0	0	0	0
	b	C	164	1	1	1	0	1	1	1	0	1	1	0	0	0	1	0	0	1	1	0	1	0	0	0	1	0	0	0	0	1	0	1	0	0	0	1	0	0	1	0	0	1	1	1	1	1	1
BhUNICAMP142	a	D2	278	0	1	1	0	1	0	0	0	0	1	0	0	1	0	0	1	1	1	1	0	1	0	0	1	1	1	0	1	-	1	0	1	-	0	-	1	-	0	-	0	-	1	-	1	-	1
	b	D2	274	0	1	1	0	0	0	0	1	0	0	0	1	1	0	1	1	0	0	1	1	1	1	1	0	0	1	0	1	-	1	0	1	-	1	-	1	-	0	-	1	-	0	-	1	-	0
	c	D2	270	0	1	0	1	0	1	1	1	1	0	0	0	0	1	0	0	0	1	0	0	0	1	1	0	0	0	0	0	-	0	0	1	-	1	-	0	-	1	-	1	-	0	-	1	-	0
	d	D2	266	0	1	1	1	1	1	1	1	1	1	1	1	1	1	1	0	1	0	1	1	1	1	1	1	1	1	1	1	-	1	0	0	-	1	-	0	-	1	-	1	-	1	-	0	-	1
	e	D1	258	1	0	1	0	1	1	1	0	1	1	0	1	1	0	1	0	1	0	1	1	0	1	0	1	0	0	0	0	-	1	1	1	-	1	-	0	-	1	-	0	-	1	-	0	-	0
	f	D1	254	1	0	0	0	0	0	0	0	0	0	1	1	1	0	1	1	1	1	1	0	0	0	1	0	1	1	1	0	-	0	1	0	-	0	-	1	-	0	-	1	-	0	-	1	-	1
	g	D2	250	0	1	1	1	1	0	0	0	0	0	0	0	0	1	0	0	0	1	0	0	0	0	0	1	0	0	0	0	-	0	0	0	-	0	-	1	-	1	-	1	-	0	-	1	-	1
	h	D1	248	1	0	1	1	1	1	1	1	1	1	1	1	1	1	1	1	1	1	1	1	1	1	1	0	1	1	1	1	-	1	1	1	-	1	-	1	-	0	-	1	-	1	-	0	-	1
BhUNICAMP143	a	D2	238	0	1	0	0	1	0	0	1	1	0	1	1	1	0	1	1	0	0	1	1	0	0	1	1	0	1	1	0	-	1	0	0	0	1	-	1	0	0	1	1	1	0	0	0	0	0
	b	C	236	1	1	1	1	1	0	0	1	1	1	1	1	1	1	0	0	1	1	1	0	1	1	1	1	1	0	0	1	-	1	1	1	1	1	-	0	0	1	1	0	1	1	0	1	1	0
	c	D1	232	1	0	0	1	0	1	1	0	0	0	1	1	0	0	0	0	0	0	0	1	1	0	0	0	1	0	1	1	-	1	0	0	0	1	-	0	0	1	0	0	0	1	0	0	1	0
	d	D1	228	1	0	0	0	1	1	1	1	1	1	0	1	1	1	1	1	0	0	1	1	1	0	0	1	1	1	1	1	-	0	1	1	1	1	-	1	1	1	1	1	0	0	1	1	0	1
	e	C	226	1	1	1	1	1	1	1	1	1	1	1	1	1	1	1	1	1	0	1	1	1	1	1	1	1	1	1	1	-	1	1	1	1	1	-	1	1	1	1	0	1	1	1	1	1	1
	f	D2	224	0	1	0	1	0	1	1	0	0	0	0	0	1	1	1	0	1	0	1	0	0	0	0	0	1	1	1	0	-	0	0	0	1	0	-	0	1	1	0	0	0	0	1	0	0	1
	g	D2	220	0	1	1	0	1	1	1	1	0	1	1	0	0	0	0	1	0	0	0	1	1	0	0	0	1	0	0	1	-	1	0	1	0	0	-	1	1	1	0	1	0	1	1	1	1	1
BhUNICAMP150	a	C	240	1	1	1	1	1	1	1	1	1	1	1	1	1	1	1	1	1	1	1	1	1	1	1	-	1	1	1	1	1	1	1	1	1	1	1	1	1	1	1	1	1	1	1	1	1	1
	b	D1	238	1	0	0	1	0	1	1	1	0	0	1	1	0	1	0	1	0	0	1	0	0	0	1	-	1	0	0	0	0	1	1	0	1	0	1	0	1	1	0	0	1	0	1	1	0	0
	c	D1	232	1	0	0	0	0	0	0	1	1	1	0	1	1	0	1	1	1	0	1	0	1	1	1	-	0	0	0	1	1	1	1	0	0	0	1	1	1	0	1	1	0	1	0	1	0	0
	d	D1	224	1	0	1	0	1	1	1	1	0	1	1	0	1	0	1	1	0	0	0	1	1	0	0	-	0	1	1	0	0	0	1	0	0	1	0	1	0	1	1	0	1	0	0	0	1	1
BhUNICAMP021	a	C	318	1	1	0	1	1	0	0	0	0	0	1	0	1	1	1	-	1	1	-	0	-	1	1	0	1	1	1	1	1	0	-	1	0	1	0	1	1	0	0	0	0	0	0	0	1	0
	b	C	306	1	1	1	0	0	1	1	1	1	1	0	1	0	0	0	-	0	0	-	1	-	0	0	1	0	1	0	0	0	1	-	0	1	0	1	0	0	1	1	1	1	1	1	1	0	1
	c	D2	288	0	1	1	1	1	1	1	1	1	0	1	0	1	1	1	-	0	0	-	0	-	0	0	0	1	1	1	0	0	0	-	1	0	0	0	1	0	1	1	1	1	1	1	0	1	0
BhUNICAMP022	a	D2	222	0	1	0	0	0	1	1	1	1	1	1	0	1	1	1	0	0	0	1	0	0	0	1	0	0	0	1	0	0	0	1	0	0	0	1	1	1	1	1	1	1	0	0	1	0	0
	b	C	204	1	1	1	1	1	1	1	1	1	1	1	1	1	1	1	1	1	1	1	1	1	1	1	1	1	1	1	1	1	1	1	1	1	1	1	1	1	1	1	1	1	1	1	1	1	1
BhUNICAMP161	a	D2	252	0	1	-	-	1	1	-	1	-	0	-	-	-	1	-	0	1	-	1	0	1	0	1	-	0	0	1	1	1	-	0	1	0	0	1	1	0	1	0	0	0	0	0	0	1	1
	b	D2	240	0	1	-	-	0	0	-	0	-	1	-	-	-	1	-	1	1	-	1	1	0	0	1	-	1	1	1	0	0	-	1	1	1	1	1	0	1	1	0	0	0	0	1	0	0	0
	c	D1	230	1	0	-	-	1	0	-	1	-	1	-	-	-	1	-	1	0	-	1	1	1	1	0	-	1	1	1	1	1	-	1	1	0	0	0	1	1	1	1	1	1	1	1	1	1	1
	d	D2	220	0	1	-	-	0	1	-	1	-	1	-	-	-	0	-	0	0	-	0	1	0	1	0	-	1	1	0	0	0	-	0	0	1	1	0	0	0	0	1	1	1	1	0	0	1	0
BhUNICAMP146	a	D2	304	0	1	1	-	0	1	1	1	1	0	1	1	1	-	0	-	0	1	0	0	1	0	1	0	1	1	1	1	-	1	0	0	0	1	1	0	1	1	0	1	1	1	0	-	1	-
	b	D2	296	0	1	-	-	-	-	-	-	-	-	-	-	-	-	-	-	-	-	-	-	-	-	-	-	-	-	-	-	-	-	-	-	-	-	-	-	-	-	-	-	-	-	-	-	-	-
	c	D1	292	1	0	-	-	-	-	-	-	-	-	-	-	-	-	-	-	-	-	-	-	-	-	-	-	-	-	-	-	-	-	-	-	-	-	-	-	-	-	-	-	-	-	-	-	-	-
	d	D1	288	1	0	-	-	-	-	-	-	-	-	-	-	-	-	-	-	-	-	-	-	-	-	-	-	-	-	-	-	-	-	-	-	-	-	-	-	-	-	-	-	-	-	-	-	-	-
	e	D2	286	0	1	-	-	-	-	-	-	-	-	-	-	-	-	-	-	-	-	-	-	-	-	-	-	-	-	-	-	-	-	-	-	-	-	-	-	-	-	-	-	-	-	-	-	-	-
	f	D1	282	1	0	1	-	1	0	0	0	0	1	0	1	1	-	0	-	1	0	1	1	0	0	1	0	0	0	1	0	-	1	1	1	1	0	0	1	0	0	1	0	0	1	1	-	1	-
BhUNICAMP166	a	C	216	1	1	-	1	1	1	-	1	1	1	1	1	1	1	1	-	1	1	1	1	1	1	1	1	1	1	1	1	1	1	1	1	1	1	1	1	1	1	1	1	1	1	1	1	1	1
	b	D2	215	0	1	-	1	1	1	-	0	0	0	1	1	0	0	0	-	1	1	1	0	0	1	0	0	0	0	0	0	0	1	0	1	1	1	0	1	0	0	0	1	1	0	1	1	0	1
	c	C	202	1	1	-	1	1	1	-	1	1	0	1	0	1	1	1	-	0	1	0	1	1	0	1	1	1	0	1	1	1	1	1	1	0	1	0	1	1	0	1	0	1	0	1	1	0	1
BhUNICAMP163	a	D1	300	1	0	0	1	0	0	1	0	1	1	1	1	1	1	1	1	1	1	1	1	1	1	1	1	1	1	1	1	1	1	1	1	1	1	1	1	1	1	1	1	1	1	-	1	1	1
	b	C	294	1	1	1	1	1	1	1	1	1	1	1	1	1	1	1	1	1	1	1	1	1	1	1	1	1	1	1	1	1	1	1	1	1	1	1	1	1	1	1	1	1	1	-	1	1	1
BhUNICAMP156	a	C	-	1	1	1	1	1	1	1	1	-	1	1	1	1	1	1	1	1	1	1	1	1	1	0	1	0	1	1	1	0	1	1	0	1	1	1	1	1	1	1	1	0	1	1	1	1	1
	b	C	-	1	1	1	1	1	1	1	1	-	1	1	1	1	1	1	1	1	1	1	1	1	1	1	1	1	1	1	1	1	1	1	1	1	1	1	1	1	1	1	1	1	1	1	1	1	1
BhUNICAMP165	a	C	164	1	1	1	1	1	1	1	1	1	-	-	-	-	-	-	1	1	1	1	1	1	1	1	1	1	1	1	1	1	1	1	1	1	1	1	1	1	1	1	1	1	1	1	1	1	1
	b	D1	152	1	0	1	0	1	1	1	1	1	-	-	-	-	-	-	1	0	1	0	0	1	0	0	1	1	1	0	1	1	1	1	1	0	0	1	0	0	1	1	1	1	1	0	1	1	0
BhUNICAMP167	a	D1	238	1	0	1	-	-	-	-	1	1	1	1	1	0	-	-	-	-	1	1	1	0	0	0	0	1	1	0	0	0	0	1	0	1	1	1	1	0	0	0	0	0	1	1	1	1	1
	b	D2	224	0	1	0	-	-	-	-	0	1	0	0	1	1	-	-	-	-	1	0	1	0	1	1	0	1	0	1	0	0	0	0	0	1	0	1	1	0	0	1	1	0	0	0	1	0	0
BhUNICAMP164	a	D2	308	0	1	1	0	1	1	1	0	1	1	0	0	0	0	0	0	1	1	0	1	0	-	0	-	1	0	0	0	0	0	0	1	1	1	1	0	0	1	0	0	1	1	1	1	1	1
	b	D2	300	0	1	1	1	1	0	1	1	1	1	1	1	1	1	1	1	1	1	1	0	1	-	1	-	1	1	1	1	1	1	1	1	1	0	0	1	1	0	1	1	1	1	0	0	0	0
	c	C	276	1	1	1	1	1	1	1	1	1	1	1	1	1	1	1	1	1	1	1	1	1	-	1	-	1	1	1	1	1	1	1	1	1	1	1	1	1	1	1	1	1	1	1	1	1	1
BhUNICAMP168	a	D1	242	1	0	0	0	1	1	1	1	1	0	0	1	1	0	1	0	1	0	1	1	0	1	0	1	0	0	0	0	0	1	1	0	1	1	0	0	-	1	1	0	0	1	0	0	0	0
	b	D1	232	1	0	0	0	0	1	1	1	0	0	1	1	1	0	1	1	1	1	1	0	0	0	1	0	1	1	1	0	0	0	1	0	1	0	1	1	-	1	0	1	1	1	1	1	1	1
	c	D2	228	0	1	0	0	1	0	0	1	1	1	1	0	0	1	0	0	1	1	0	0	1	0	1	1	1	1	1	0	0	0	0	0	1	0	1	0	-	1	1	0	1	1	0	1	0	1
	d	C	226	1	1	1	1	1	0	0	1	1	1	1	1	1	1	0	1	1	1	1	1	1	0	1	0	0	0	1	1	1	1	1	1	0	1	0	1	-	1	1	1	1	1	0	1	0	1
	e	D2	220	0	1	0	1	1	1	1	1	0	0	0	1	1	0	1	1	0	0	1	1	1	1	1	0	0	0	0	1	1	1	0	1	0	1	0	1	-	1	0	1	0	0	1	0	1	0
	f	D1	219	1	0	1	1	0	1	1	1	1	1	0	0	0	1	0	0	1	0	1	1	1	1	1	1	1	1	1	1	1	0	1	1	0	0	0	0	-	1	1	0	0	0	0	0	0	0
	g	D2	212	0	1	0	0	0	1	1	1	1	0	1	1	0	0	1	0	1	0	0	1	1	0	1	1	1	1	1	1	1	0	0	0	0	0	1	0	-	1	1	0	1	1	1	0	1	0
	h	D2	208	0	1	0	1	0	0	0	1	1	0	0	0	0	1	0	0	0	1	0	0	0	1	1	0	0	0	0	0	0	0	0	1	0	1	0	0	-	1	1	1	0	0	0	1	0	0
	i	D2	200	0	1	1	0	1	0	0	0	0	1	0	0	1	1	0	1	1	1	1	0	1	0	0	1	1	1	0	1	1	1	0	1	1	0	1	1	-	0	0	0	1	1	0	1	1	1
	j	C	206	1	1	1	1	1	1	1	1	1	1	1	1	1	1	1	1	1	1	1	1	1	1	1	1	1	1	1	1	1	1	1	1	1	1	1	1	-	1	1	1	1	1	1	1	1	1
BhUNICAMP173	a	C	250	1	1	1	0	1	1	1	1	0	1	0	1	0	1	1	0	0	1	0	0	1	1	1	0	1	1	0	1	1	0	0	1	0	1	0	0	1	1	0	-	0	1	1	1	1	0
	b	C	248	1	1	1	1	1	0	0	1	1	0	1	0	1	0	0	1	1	0	1	1	1	0	0	1	0	1	1	0	1	1	1	1	1	0	1	1	0	1	1	-	1	1	0	0	0	1
BhUNICAMP175	a	C	218	1	1	1	1	1	1	1	1	1	1	1	1	1	1	1	1	1	1	1	1	1	1	1	-	-	1	-	1	1	1	1	1	1	1	1	1	1	1	-	-	1	1	-	1	1	1
	b	C	178	1	1	0	1	1	1	1	1	1	0	1	1	1	0	0	0	1	0	1	0	1	0	1	-	-	1	-	1	1	0	0	0	1	1	1	1	0	1	-	-	1	0	-	0	1	0
	c	C	176	1	1	1	1	1	0	0	1	1	1	1	1	1	1	1	1	1	1	1	1	1	1	1	-	-	1	-	1	1	1	0	1	1	1	1	1	1	0	-	-	1	1	-	1	1	1
BhUNICAMP169	a	D1	148	1	0	0	0	1	0	0	-	1	1	0	0	1	0	1	-	1	0	1	0	1	0	0	0	-	1	0	1	0	0	1	0	1	0	0	0	1	0	0	0	0	0	0	0	0	0
	b	C	144	1	1	1	1	1	1	1	-	1	1	1	1	1	1	1	-	1	1	1	1	1	1	1	1	-	1	1	1	1	1	1	1	1	1	1	1	1	1	1	1	1	1	1	1	1	1
	c	D2	132	0	1	1	1	1	1	1	-	1	1	1	0	0	1	1	-	1	1	1	1	1	1	1	1	-	1	1	1	1	1	0	1	1	1	0	1	0	1	1	1	1	1	1	1	1	1
	d	D2	126	0	1	0	0	1	1	0	-	0	0	1	1	1	0	1	-	0	1	0	0	1	1	0	0	-	0	1	1	0	0	0	0	0	0	0	1	1	0	1	1	0	0	1	1	0	1
BhUNICAMP177	a	C	210	1	1	-	0	1	0	0	1	0	0	1	1	0	1	1	0	1	0	0	0	1	1	1	0	0	1	1	1	1	1	1	0	1	0	0	1	1	1	0	1	1	1	0	1	0	1
	b	C	208	1	1	-	1	1	1	1	1	1	1	0	0	1	0	0	1	0	1	1	1	0	0	0	1	1	1	0	0	0	0	1	1	0	1	1	0	0	1	1	0	0	0	1	0	1	0
BhUNICAMP023	a	D2	292	0	1	0	1	0	0	0	0	0	1	0	0	0	0	1	0	0	0	0	0	1	1	0	1	1	0	0	1	0	0	0	1	1	1	1	1	0	1	1	1	0	0	1	1	0	0
	b	D2	254	0	1	1	1	1	1	1	0	1	1	0	1	1	1	1	1	0	1	0	1	1	1	1	1	1	1	1	1	0	1	0	1	1	1	1	1	0	1	1	0	1	1	1	1	1	1
	c	D2	250	0	1	0	0	1	0	0	0	1	1	0	0	1	0	0	0	0	1	0	0	1	1	0	1	1	1	1	1	0	1	0	1	1	0	0	1	0	1	1	1	0	1	0	1	1	1
	d	D2	236	0	1	0	1	0	0	0	0	1	1	0	0	1	1	1	0	0	0	0	0	0	0	0	1	1	1	1	0	0	0	0	0	0	0	1	0	0	0	1	0	0	0	1	0	0	1
BhUNICAMP057	a	D1	306	1	0	0	0	0	0	0	0	1	0	0	0	0	0	0	1	-	0	1	0	1	1	1	0	1	1	1	1	0	1	1	1	0	0	0	0	0	0	0	0	0	1	1	0	1	0
	b	D2	262	0	1	0	1	1	1	1	1	1	0	0	1	0	0	0	1	-	1	0	1	1	1	1	0	1	1	1	1	0	1	1	1	1	1	0	1	1	0	1	1	1	0	1	1	1	1
	c	D1	260	1	0	0	1	1	1	1	1	1	1	0	1	0	0	0	1	-	1	1	1	0	1	1	0	0	1	1	1	0	1	1	1	1	1	0	1	1	0	1	1	1	1	1	1	0	1
	d	D2	230	0	1	0	0	0	1	1	1	1	1	1	0	0	1	1	0	-	0	0	0	0	0	1	0	0	0	1	0	0	0	1	0	0	0	1	1	0	0	1	1	1	0	0	1	0	0
	e	D2	214	0	1	1	0	1	0	0	0	0	1	1	1	1	0	0	1	-	0	1	1	1	0	1	1	1	1	1	1	1	1	1	1	1	1	0	1	0	1	1	0	0	1	0	0	1	1
	f	D1	208	1	0	1	0	1	1	1	0	0	1	1	0	1	0	1	1	-	1	0	1	0	0	1	0	0	1	1	0	0	0	1	0	0	1	0	1	0	1	1	0	0	0	0	0	0	1
BhUNICAMP061	a	D2	170	0	1	0	0	0	1	1	1	1	0	1	1	0	0	1	0	1	0	0	1	1	0	1	1	1	1	1	1	1	0	0	0	1	0	1	0	1	1	1	0	1	1	1	0	1	0
	b	D2	164	0	1	0	1	0	0	0	1	1	0	0	0	0	1	0	0	0	1	0	0	0	1	1	0	0	0	1	0	1	0	0	1	0	1	0	0	0	1	1	1	0	0	0	1	0	0
	c	D1	154	1	0	1	1	1	1	1	0	1	1	0	1	1	0	1	1	0	1	1	1	1	0	0	0	0	0	1	1	1	1	1	1	0	1	0	0	1	1	0	1	1	1	1	0	0	0
	d	C	153	1	1	1	1	1	1	1	1	1	1	1	1	1	1	1	1	1	1	1	1	1	1	1	1	1	1	1	1	1	1	1	1	1	1	1	1	1	1	1	1	1	1	1	1	1	1
	e	D1	152	1	0	0	0	0	0	0	1	1	0	1	0	0	0	1	1	1	0	1	0	0	1	1	1	1	1	0	0	0	1	1	0	0	1	1	1	0	0	1	0	0	0	0	1	1	0
BhUNICAMP035	a	C	-	1	1	-	0	0	1	1	1	1	1	0	0	-	1	1	0	0	0	-	0	1	0	1	1	1	1	1	1	1	0	-	1	-	1	0	-	1	1	-	0	-	1	0	1	1	-
	b	C	-	1	1	-	1	0	1	1	1	1	0	1	1	-	1	0	1	1	0	-	1	1	0	1	1	0	0	1	1	1	1	-	1	-	1	1	-	0	1	-	1	-	1	1	1	1	-
	c	D2	-	0	1	-	0	0	1	0	1	1	1	0	0	-	1	1	0	0	1	-	0	0	1	1	1	1	1	1	1	1	0	-	1	-	1	0	-	1	0	-	0	-	1	1	1	1	-
BhUNICAMP036	a	C	-	1	1	1	0	0	1	1	1	1	1	0	1	1	1	0	1	0	1	0	0	1	1	1	1	1	1	1	1	1	0	0	1	0	1	0	0	0	1	1	1	1	0	0	1	1	0
	b	C	-	1	1	0	1	1	0	0	1	1	0	1	0	0	0	1	0	1	1	1	1	1	0	1	1	1	1	1	0	1	1	1	0	1	1	1	1	1	1	1	1	1	1	1	0	0	1
	c	C	-	1	1	0	1	1	1	1	1	1	1	1	1	1	1	1	1	1	1	0	0	1	1	1	1	1	1	1	1	1	1	1	1	0	1	0	0	1	1	1	1	1	1	1	1	1	0
	d		-	-	-	-	-	-	-	-	-	-	-	-	-	-	-	-	-	-	-	-	-	-	-	-	-	-	-	-	-	-	-	-	-	-	-	-	-	-	-	-	-	-	-	-	-	-	-
	e	D2	-	0	1	0	1	1	0	0	1	0	0	0	0	0	0	0	0	1	0	1	1	0	0	0	0	1	1	0	0	0	1	1	0	1	1	1	1	1	1	1	0	1	1	1	0	0	1
	f	D1	-	1	0	0	0	0	1	1	1	1	1	1	1	1	1	1	1	1	1	0	1	1	0	1	1	0	0	1	1	1	1	1	0	1	0	0	1	0	0	1	1	1	1	0	0	1	0
	g	D2	-	0	1	0	1	0	1	0	0	1	0	0	1	0	0	1	1	0	0	0	0	0	1	1	1	0	0	1	1	0	0	0	0	1	0	0	0	0	0	1	1	1	1	0	0	0	0
	h	D2	-	0	1	0	1	0	1	0	1	1	1	0	0	1	0	0	0	0	1	0	0	1	1	1	1	1	1	1	1	1	1	0	0	1	0	0	0	1	0	1	1	0	1	0	1	1	1
BhUNICAMP048	a	D1	340	1	0	1	1	1	1	1	1	1	1	1	1	0	0	0	1	0	1	1	0	1	1	1	0	1	1	1	1	1	0	1	0	0	1	0	0	0	1	1	0	0	0	1	0	0	0
	b	D2	308	0	1	1	0	1	1	1	1	0	0	0	1	1	0	0	0	1	0	0	0	1	0	1	1	1	1	1	1	1	0	1	0	1	1	1	1	0	1	0	0	1	0	0	0	1	0
	c	D1	306	1	0	0	0	0	1	1	1	1	1	1	0	0	0	0	0	0	0	1	1	1	1	1	1	1	0	1	1	1	1	1	1	1	0	0	1	1	1	0	1	1	1	1	0	0	0
	d	D2	288	0	1	0	1	1	0	0	1	1	0	1	1	1	1	1	1	0	1	1	0	1	0	1	1	0	0	1	1	1	1	1	1	0	1	0	1	1	0	1	0	1	1	1	1	0	1
	e	D2	270	0	1	1	1	1	0	0	1	1	1	0	1	0	1	1	1	0	1	0	1	0	1	0	0	0	1	0	0	0	1	1	1	1	0	1	0	1	0	1	1	0	1	0	1	1	1
	f	D1	269	1	0	1	1	1	0	0	0	0	1	1	0	1	1	1	1	1	0	1	1	1	0	1	0	1	0	1	1	1	0	1	1	1	1	1	0	0	0	1	0	1	0	0	1	1	0
	g	D1	258	1	0	0	0	0	0	0	1	1	1	0	1	1	1	0	0	1	0	1	0	0	0	1	1	0	0	1	0	0	1	1	1	0	1	1	1	1	0	1	1	1	1	0	0	0	1
BhUNICAMP029	a	D2	168	0	1	0	1	1	0	0	0	0	0	0	0	0	0	0	1	1	1	1	1	1	1	0	0	0	0	0	1	0	1	1	0	0	0	1	0	0	1	0	0	1	1	1	1	0	0
	b	D2	144	0	1	0	0	0	1	1	0	0	1	1	0	1	1	1	0	0	0	0	0	0	0	1	0	0	0	1	0	0	0	1	0	0	0	1	1	1	1	1	1	1	0	0	1	0	0
BhUNICAMP037	a	D2	288	0	1	1	1	0	0	1	1	1	1	1	1	1	0	0	1	1	1	1	1	1	1	1	1	0	0	1	0	1	1	1	0	1	0	1	1	1	0	1	0	1	1	1	0	0	1
	b	D1	281	1	0	1	1	0	0	1	1	1	0	1	1	0	1	0	0	1	0	1	1	1	0	1	1	1	1	1	0	1	1	1	0	0	0	0	0	0	0	0	0	0	1	1	0	0	0
	c	D2	279	0	1	0	0	0	1	1	1	1	1	1	1	1	1	1	0	0	1	1	0	0	0	1	0	0	0	1	0	0	0	1	0	0	0	1	1	1	1	1	1	1	0	0	1	0	0
	d	D2	274	0	1	-	-	-	-	-	-	-	-	-	-	-	-	-	-	-	-	-	-	-	-	-	-	-	-	-	-	-	-	-	-	-	-	-	-	-	-	-	-	-	-	-	-	-	-
	e	D1	273		0	-	-	-	-	-	-	-	-	-	-	-	-	-	-	-	-	-	-	-	-	-	-	-	-	-	-	-	-	-	-	-	-	-	-	-	-	-	-	-	-	-	-	-	-
	f	C	269	1	1	1	1	1	1	1	1	1	1	1	1	1	1	1	1	1	1	1	1	1	1	1	1	1	1	1	1	1	1	1	1	1	1	1	1	1	1	1	1	1	1	1	1	1	1
	g	D2	260	0	1	1	1	1	0	1	1	0	1	1	0	0	1	0	1	1	1	1	1	1	1	1	1	0	1	1	0	1	0	1	1	0	1	1	0	1	1	1	1	0	1	1	1	1	1
	h	D2	236	0	1	1	1	0	0	1	1	1	1	1	1	1	0	0	1	1	1	1	1	1	1	1	1	0	0	1	0	1	1	1	0	1	0	1	1	0	0	1	0	1	1	1	0	0	1
	i	D2	234	0	1	0	0	1	1	1	1	0	0	0	0	0	1	1	0	0	1	0	0	1	0	1	0	1	1	1	1	1	0	0	1	0	1	0	0	1	1	0	0	0	1	0	1	1	0
BhUNICAMP046	a	D2	286	0	1	1	0	0	1	1	1	1	0	0	-	0	1	0	1	0	0	0	0	0	1	0	1	0	1	0	0	0	1	0	0	1	0	1	0	0	1	1	1	1	1	1	1	0	1
	b	C	284	1	1	-	-	-	-	-	-	-	-	-	-	-	-	-	-	-	-	-	-	-	-	-	-	-	-	-	-	-	-	-	-	-	-	-	-	-	-	-	-	-	-	-	-	-	-
	c	D1	282	1	0	-	-	-	-	-	-	-	-	-	-	-	-	-	-	-	-	-	-	-	-	-	-	-	-	-	-	-	-	-	-	-	-	-	-	-	-	-	-	-	-	-	-	-	-
	d	D2	274	0	1	-	-	-	-	-	-	-	-	-	-	-	-	-	-	-	-	-	-	-	-	-	-	-	-	-	-	-	-	-	-	-	-	-	-	-	-	-	-	-	-	-	-	-	-
	e	C	272	1	1	-	-	-	-	-	-	-	-	-	-	-	-	-	-	-	-	-	-	-	-	-	-	-	-	-	-	-	-	-	-	-	-	-	-	-	-	-	-	-	-	-	-	-	-
	f	D2	268	0	1	0	0	0	0	0	1	1	1	0	-	0	0	0	0	1	1	0	1	1	0	1	1	0	1	1	1	1	1	0	0	1	1	1	0	1	1	0	0	1	0	1	1	0	1
	g	D2	264	0	1	0	1	1	0	0	0	0	1	1	-	1	0	1	0	1	1	1	0	1	0	1	0	1	1	1	1	1	0	1	1	0	1	0	1	1	0	0	0	0	1	0	0	1	0
BhUNICAMP037	a	C	134	1	1	1	1	-	0	0	1	1	0	1	1	1	0	0	1	1	0	1	1	0	0	1	1	0	1	1	0	1	1	1	0	1	0	1	1	0	1	1	0	1	1	1	0	0	1
	b	C	112	1	1	0	0	-	1	1	1	1	1	0	0	0	1	1	0	0	1	0	0	1	1	1	0	1	1	1	1	1	0	0	1	0	1	0	0	1	1	0	0	1	1	0	1	1	0
	c	C	110	1	1	0	1	-	1	0	1	1	1	0	0	0	1	1	0	0	1	0	0	1	1	1	0	1	1	1	1	1	0	0	1	0	1	0	0	1	1	0	0	0	1	0	1	1	0
	d	C	-	1	1	1	1	-	1	1	1	1	1	1	1	1	1	1	1	1	1	1	1	1	1	1	1	1	1	1	1	1	1	1	1	1	1	1	1	1	1	1	1	1	1	1	1	1	1
	e	D2	106	0	1	0	1	-	0	0	1	1	0	1	1	1	0	1	1	0	0	0	0	0	1	1	0	1	1	1	1	1	1	1	1	1	0	0	1	1	0	1	0	0	0	0	0	0	0
	f	D2	102	0	1	0	0	-	0	0	0	1	1	0	0	0	0	0	0	0	0	0	0	0	1	0	0	0	0	0	1	0	0	0	0	0	0	0	0	0	0	0	0	0	0	0	0	0	0
BhUNICAMP052	a	D2	288	0	1	1	1	1	1	1	1	1	0	1	0	0	1	1	1	1	1	1	0	1	0	1	0	1	1	1	1	1	0	1	1	0	0	1	1	0	1	1	0	0	1	0	0	1	1
	b		-	-	-	-	-	-	-	-	-	-	-	-	-	-	-	-	-	-	-	-	-	-	-	-	-	-	-	-	-	-	-	-	-	-	-	-	-	-	-	-	-	-	-	-	-	-	-
	c		-	-	-	-	-	-	-	-	-	-	-	-	-	-	-	-	-	-	-	-	-	-	-	-	-	-	-	-	-	-	-	-	-	-	-	-	-	-	-	-	-	-	-	-	-	-	-
	d	D2	274	0	1	0	0	1	1	1	0	0	0	1	1	1	0	1	1	0	1	0	0	1	1	0	0	0	1	0	1	1	0	0	0	0	0	0	1	1	1	1	1	1	1	1	1	0	1
	e	D1	262	1	0	0	0	0	1	1	1	1	0	1	0	1	0	1	0	0	0	0	0	0	1	0	1	1	1	0	0	0	1	0	0	1	1	1	0	1	1	0	0	1	0	1	1	0	1
	f	D1	260	1	0	1	0	1	1	1	1	1	1	1	0	1	0	1	1	1	0	1	0	1	1	0	1	1	1	0	1	1	1	1	0	1	1	1	0	1	0	0	0	1	0	1	1	0	1
	g	D1	238	1	0	0	1	0	1	1	1	1	1	0	0	1	1	1	1	1	1	1	0	1	0	1	0	1	1	1	1	1	0	1	1	1	1	1	1	0	1	0	1	1	1	0	0	0	0
	h	D1	234	1	0	1	1	1	1	1	0	0	0	1	1	0	0	0	0	1	0	1	1	1	0	1	1	0	1	1	1	1	0	1	0	0	1	0	1	1	1	1	1	0	1	1	1	1	1
	i	D2	232	0	1	0	1	0	0	0	1	1	1	0	1	1	1	0	0	0	0	0	1	0	0	1	1	1	1	1	0	0	1	1	1	1	1	1	0	1	0	0	0	0	0	1	0	0	0
BhUNICAMP054	a	C	238	1	1	1	1	1	1	1	1	1	1	1	1	1	1	1	1	1	1	1	1	1	1	1	1	1	1	1	1	1	1	1	1	1	-	1	1	1	1	-	1	1	1	1	1	1	1
	b	C	230	1	1	1	1	1	1	0	1	1	0	1	0	0	1	1	0	1	0	1	1	1	0	1	1	1	1	1	0	1	1	1	0	1	-	1	1	1	1	-	0	1	1	1	0	0	1
	c	C	220	1	1	1	0	0	1	1	1	1	1	0	1	1	0	0	1	0	1	0	0	1	1	1	1	1	0	1	1	1	0	0	1	0	-	0	0	0	1	-	1	1	0	0	1	1	0
BhUNICAMP179	a	D2	296	0	1	0	1	1	1	1	1	1	0	1	1	1	0	1	1	1	1	0	1	0	1	1	1	1	1	1	0	1	1	0	0	0	1	0	0	1	1	1	0	1	0	0	0	0	0
	b	D2	280	0	1	0	1	1	0	0	1	1	1	0	0	0	0	1	0	0	0	1	0	1	1	0	1	1	1	0	1	1	0	1	1	1	0	1	1	0	1	1	1	0	0	1	1	1	0
	c	D1	278	1	0	-	-	-	-	-	-	-	-	-	-	-	-	-	-	-	-	-	-	-	-	-	-	-	-	-	-	-	-	-	-	-	-	-	-	-	-	-	-	-	-	-	-	-	-
	d	D1	277	1	0	-	-	-	-	-	-	-	-	-	-	-	-	-	-	-	-	-	-	-	-	-	-	-	-	-	-	-	-	-	-	-	-	-	-	-	-	-	-	-	-	-	-	-	-
	e	D2	276	0	1	-	-	-	-	-	-	-	-	-	-	-	-	-	-	-	-	-	-	-	-	-	-	-	-	-	-	-	-	-	-	-	-	-	-	-	-	-	-	-	-	-	-	-	-
	f	D2	275	0	1	-	-	-	-	-	-	-	-	-	-	-	-	-	-	-	-	-	-	-	-	-	-	-	-	-	-	-	-	-	-	-	-	-	-	-	-	-	-	-	-	-	-	-	-
	g	D1	274	1	0	-	-	-	-	-	-	-	-	-	-	-	-	-	-	-	-	-	-	-	-	-	-	-	-	-	-	-	-	-	-	-	-	-	-	-	-	-	-	-	-	-	-	-	-
BhUNICAMP058	a	-	-	-	1	0	1	1	0	1	0	0	0	1	0	0	1	1	0	1	1	1	0	1	1	1	0	1	1	1	1	1	1	1	1	0	1	0	1	1	0	0	0	0	1	0	0	1	0
	b	-	-	-	1	1	0	1	1	1	1	1	0	0	1	1	0	0	1	0	1	0	1	1	0	0	1	1	1	0	1	1	1	0	0	1	0	1	0	0	1	1	1	1	1	1	1	0	1
BhUNICAMP180	a	C	-	1	1	-	1	1	1	1	1	1	1	1	1	1	1	1	1	1	1	1	1	1	0	1	1	1	1	1	1	1	1	1	1	1	1	1	1	1	1	1	1	1	1	1	1	1	1
	b	D1	-	1	0	-	0	0	1	1	1	0	0	0	0	0	0	0	0	0	0	0	0	0	0	0	0	0	0	0	0	0	0	1	1	1	0	0	1	0	1	1	1	1	0	0	1	1	1
	c	D2	-	0	1	-	1	1	0	1	1	1	1	0	0	1	1	1	0	1	0	1	1	0	0	1	1	1	1	1	0	0	1	1	0	1	0	1	0	1	1	1	1	1	1	1	0	0	1
	d	C	-	1	1	-	1	1	1	1	1	1	1	1	1	1	1	1	1	1	1	1	1	1	1	1	1	1	1	1	1	1	1	1	1	1	1	1	1	1	1	1	1	1	1	1	1	1	1
BhUNICAMP141	a	D2	-	0	1	0	1	1	0	0	1	0	1	1	1	0	1	1	1	1	1	0	1	-	1	1	0	0	1	0	1	1	1	0	1	1	1	1	0	1	0	1	1	1	0	1	1	1	-
	b	D2	-	0	1	0	1	0	1	0	0	0	0	0	0	0	1	0	1	1	1	0	0	-	0	0	1	0	1	1	0	0	0	0	0	0	0	0	0	0	0	0	0	1	0	0	0	0	-
	c	D1	-	1	0	0	1	0	0	1	0	0	1	0	1	1	1	1	1	0	0	0	1	-	0	1	1	0	1	1	1	1	1	1	0	1	1	1	0	0	1	0	0	0	0	0	0	1	-
	d	D2	-	0	1	0	0	1	0	0	1	1	0	1	1	1	0	1	0	0	0	1	1	-	1	1	0	1	0	0	0	0	0	0	1	1	1	0	1	1	1	1	1	0	1	1	1	1	-
	e	D1	-	1	0	1	0	1	1	1	1	1	1	1	1	1	1	0	1	1	1	1	0	-	1	1	1	1	1	0	0	0	0	0	0	0	0	1	1	1	1	1	1	0	1	1	1	1	-
	f	C	-	1	1	1	1	0	1	1	1	1	1	1	0	1	1	1	1	1	0	1	1	-	1	1	1	1	1	0	1	1	1	1	1	1	1	1	1	0	1	1	1	0	1	0	0	1	-
	g	D1	-	1	0	0	1	1	1	1	1	1	0	1	0	0	0	1	0	1	1	0	1	-	1	0	0	1	1	1	1	1	1	1	1	0	0	1	1	1	1	1	1	1	1	1	1	0	-
	h	D2	-	0	1	1	1	1	1	1	1	1	0	1	1	1	0	0	0	1	0	0	0	-	0	1	0	1	1	1	1	1	0	1	0	1	1	1	1	0	1	0	0	1	1	0	0	1	-
BhUNICAMP176	a	D1	240	1	0	0	1	0	1	1	0	1	-	-	1	0	0	1	0	1	1	1	1	1	1	1	0	1	1	1	1	1	0	1	1	1	1	0	0	0	1	1	0	0	0	0	1	0	0
	b	D1	239	1	0	0	1	0	1	1	1	0	-	-	0	1	1	1	1	0	0	0	0	1	0	1	1	1	0	0	1	1	0	1	1	0	0	1	0	0	1	0	0	0	0	1	1	0	1
	c	D1	238	1	0	1	0	0	0	0	1	0	-	-	0	1	0	0	0	0	0	1	0	1	0	1	1	1	1	0	1	1	1	1	0	0	1	0	1	1	1	0	1	1	1	1	0	1	1
	d	D1	234	1	0	1	0	0	1	1	1	1	-	-	1	1	1	1	0	0	0	1	1	0	1	1	0	0	0	1	0	1	1	1	1	0	1	1	1	0	1	1	1	1	1	1	0	0	0
	e	D1	233	1	0	0	0	1	0	0	0	0	-	-	1	0	0	0	1	1	1	1	0	0	0	0	1	0	1	0	0	0	1	1	1	0	1	0	0	1	1	1	0	0	0	0	1	1	0
	f	D1	231	1	0	1	1	1	0	0	1	1	-	-	0	0	1	0	0	1	1	0	1	0	1	1	0	0	0	1	0	1	0	1	0	1	0	1	1	1	0	0	1	1	1	0	0	1	1
	g	D2	202	0	1	0	0	1	1	1	1	1	-	-	0	1	0	1	1	0	0	1	1	1	1	0	1	1	1	0	0	0	1	0	1	1	0	0	1	0	1	0	1	1	1	1	0	1	0
	h	D2	196	0	1	1	1	0	1	1	0	1	-	-	1	1	1	0	1	1	1	1	1	1	0	1	0	1	1	1	1	1	1	0	1	1	1	1	1	1	1	1	1	1	1	1	1	1	1
	i	D2	194	0	1	0	1	1	0	0	1	0	-	-	1	0	1	0	0	1	1	0	0	1	1	0	1	0	0	0	1	1	0	0	0	0	1	1	0	1	0	0	0	0	0	0	0	0	1
	j	D2	164	0	1	0	1	1	1	1	1	1	1	1	1	1	1	1	1	1	1	1	1	1	1	1	1	1	1	1	1	1	1	0	1	1	1	1	1	1	1	1	1	1	1	1	1	1	1
BhUNICAMP174	a	D1	258	1	0	0	1	0	0	0	1	1	1	1	1	0	1	0	0	1	1	1	1	1	1	1	1	1	1	1	1	1	0	1	1	1	1	0	0	0	1	1	0	1	1	1	0	0	0
	b	C	202	1	1	1	1	1	1	1	1	1	1	1	1	1	1	1	1	1	1	1	1	1	1	1	1	1	1	1	1	1	1	1	1	1	1	1	1	1	1	1	1	1	1	1	1	1	1
BhUNICAMP149	a	C	268	1	1	-	1	1	1	1	1	1	1	1	1	1	1	1	1	-	-	1	1	1	1	1	1	1	1	1	1	-	1	1	1	1	1	-	1	1	1	1	-	-	-	-	-	-	1
	b	C	266	1	1	-	1	1	1	1	1	1	1	1	1	1	1	1	1	-	-	1	1	1	1	1	1	1	1	1	1	-	1	1	1	1	1	-	1	1	1	1	-	-	-	-	-	-	1
	c	D2	265	0	1	-	0	1	0	0	1	1	1	1	0	1	0	0	0	-	-	0	0	0	1	0	0	1	1	0	1	-	0	0	1	0	0	-	0	1	0	1	-	-	-	-	-	-	1
	d	D1	254	1	0	-	1	0	0	0	1	1	0	1	0	0	0	1	0	-	-	1	0	0	0	1	0	0	1	1	0	-	0	1	1	0	0	-	0	1	0	0	-	-	-	-	-	-	0
	e	D1	251	1	0	-	0	1	0	0	0	0	0	0	0	0	0	1	0	-	-	1	0	0	0	0	0	1	1	0	0	-	0	1	0	1	1	-	0	1	0	0	-	-	-	-	-	-	1
	f	D2	248	0	1	-	1	0	1	1	0	0	0	1	1	0	1	0	1	-	-	0	1	1	0	1	0	0	0	0	1	-	1	0	1	1	0	-	0	0	1	0	-	-	-	-	-	-	0
	g	D1	246	1	0	-	0	0	0	0	1	1	0	0	0	1	1	1	1	-	-	1	1	1	0	1	0	0	0	1	1	-	1	0	0	0	0	-	1	0	0	0	-	-	-	-	-	-	0
BhUNICAMP025	a	D1	228	1	0	1	0	1	1	1	0	1	0	0	1	1	0	1	0	1	0	1	1	0	1	0	1	0	0	0	0	0	1	1	0	1	1	0	0	1	1	1	0	0	1	0	0	0	0
	b	D1	218	1	0	0	0	0	1	1	1	0	0	1	1	1	0	1	1	1	1	1	0	0	0	1	0	1	1	1	0	0	0	1	0	1	0	1	1	0	1	0	1	1	0	1	1	1	1
	c	D2	212	0	1	0	0	1	0	0	0	1	1	1	0	0	1	0	0	1	1	0	0	1	0	1	1	1	1	1	0	0	0	0	0	1	0	1	0	0	1	1	0	1	1	0	1	0	1
	d	C	210	1	1	0	0	1	0	0	0	1	1	0	1	1	1	0	1	1	1	0	1	1	0	1	0	0	0	0	1	1	1	1	0	0	1	0	1	1	1	1	1	0	0	1	0	0	1
	e	C	204	1	1	1	1	0	1	1	1	1	1	0	1	1	1	1	1	1	0	1	1	1	1	1	1	1	1	1	1	1	1	1	1	0	1	0	1	1	1	1	1	0	0	1	0	1	0
	f	D2	196	0	1	0	0	0	1	1	1	1	0	1	1	0	0	1	0	1	0	0	1	1	0	0	1	1	1	1	1	1	0	0	0	0	0	1	0	1	1	1	0	1	1	1	0	1	0
	g	D2	192	0	1	0	0	0	0	0	1	1	0	0	0	0	1	0	0	0	1	0	0	0	1	1	0	0	0	0	0	0	0	0	1	0	1	0	0	0	0	1	1	0	0	0	1	0	0
	h	C	190	1	1	1	1	1	1	1	1	0	1	1	1	1	1	1	1	0	1	1	1	1	1	1	1	1	1	1	1	1	1	1	1	1	1	1	1	1	1	1	1	1	1	1	1	1	1
	i	D2	184	0	1	1	0	1	0	0	0	0	1	0	0	1	1	0	1	1	1	1	0	1	0	0	1	1	1	0	1	1	1	0	1	1	0	1	1	1	0	0	0	0	1	0	1	1	1
BhUNICAMP147	a	C	-	1	1	1	1	1	1	1	1	1	1	1	1	1	1	1	1	1	1	1	1	1	1	1	1	1	1	1	1	1	1	1	1	1	1	1	1	1	1	1	1	1	1	1	1	1	1
	b	D1	-	1	0	0	0	0	0	0	1	0	0	1	1	0	0	1	1	0	1	0	1	1	0	0	0	1	1	0	1	1	1	0	0	1	1	1	1	1	0	1	1	0	1	1	1	1	1
BhUNICAMP151	a	D2	288	0	1	0	1	0	1	1	0	0	0	0	0	1	1	1	0	1	0	1	0	0	0	1	0	1	1	1	0	1	0	0	0	1	0	1	0	1	1	-	-	0	0	1	0	0	1
	b	C	284	1	1	0	0	1	0	0	1	1	0	1	1	1	1	1	1	0	0	1	1	0	0	1	1	1	1	1	0	1	1	1	0	0	1	1	1	1	0	-	-	1	1	1	1	0	1
	c	D1	280	1	0	0	1	0	1	1	0	0	0	1	1	0	0	0	0	0	1	0	0	1	0	0	0	1	1	1	1	1	1	1	0	0	1	1	0	0	1	-	-	0	1	0	0	1	0
	d	D2	274	0	1	1	1	1	0	0	1	1	1	0	1	1	1	0	0	1	1	0	1	1	1	1	1	1	1	1	1	1	1	0	1	1	1	0	0	0	1	-	-	1	1	1	1	1	0
	e	D2	270	0	1	0	1	1	1	1	1	1	0	1	1	0	0	1	1	1	0	1	0	0	0	1	1	1	1	1	0	1	1	0	0	1	1	1	1	1	1	-	-	1	1	0	0	0	1
BhUNICAMP145	a	D2	-	0	1	-	1	1	0	0	1	0	-	1	0	0	1	0	1	0	0	1	1	0	1	-	-	0	1	1	0	0	0	0	-	0	1	1	0	0	1	1	1	1	-	-	1	1	1
	b	D1	-	1	0	-	0	0	0	0	0	1	-	0	1	1	0	1	1	0	0	0	0	1	1	-	-	0	0	0	1	1	0	1	-	0	0	1	1	1	0	1	1	0	-	-	1	0	0
	c	D2	-	0	1	-	1	1	1	1	1	1	-	1	1	1	1	1	1	1	1	1	1	1	1	-	-	1	1	1	1	1	1	1	-	1	1	1	1	1	1	1	1	1	-	-	1	1	1
	d	D2	-	0	1	-	1	1	0	0	1	0	-	1	1	1	1	0	1	0	1	1	1	1	1	-	-	0	0	0	1	1	1	0	-	1	1	1	1	0	0	1	0	1	-	-	1	1	1
	e	D2	-	0	1	-	0	0	1	1	1	1	-	0	1	1	0	1	0	0	1	0	0	1	0	-	-	1	1	0	0	0	0	1	-	1	0	1	1	1	1	0	0	1	-	-	0	0	0
BhUNICAMP154	a	D1	300	1	0	-	-	-	-	-	-	-	-	-	-	-	-	-	-	-	-	-	-	-	-	-	-	-	-	-	-	-	-	-	-	-	-	-	-	-	-	-	-	-	-	-	-	-	-
	b	C	299	1	1	1	1	1	1	1	1	1	-	1	-	1	1	-	1	1	1	1	1	1	1	1	1	1	1	1	1	1	1	1	-	1	1	1	1	1	1	1	1	1	1	1	1	1	1
	c	D2	298	0	1	0	0	0	1	1	1	1	-	0	-	1	0	-	1	0	1	1	1	0	0	0	1	1	1	0	0	0	0	1	-	0	1	1	0	1	1	1	0	0	1	0	0	1	0
	d	D2	266	0	1	0	0	0	1	1	1	1	-	0	-	1	0	-	1	0	1	1	1	0	0	0	1	1	1	0	0	0	0	1	-	0	1	1	0	1	1	1	0	0	1	0	0	1	0
BhUNICAMP159	a	C	164	1	1	-	1	1	0	0	1	0	-	1	0	0	1	1	1	1	0	1	1	1	1	1	0	0	1	1	0	0	0	1	1	0	1	1	0	1	1	1	1	0	0	1	1	1	1
	b	C	154	1	1	-	0	0	1	1	1	1	-	0	1	1	0	1	0	0	1	0	0	1	0	0	1	1	1	0	1	1	1	0	0	1	0	0	1	0	1	0	0	1	1	0	0	0	0
BhUNICAMP172	a	D1	208	1	0	0	1	0	1	1	0	1	1	1	0	0	0	1	0	1	1	1	1	1	1	1	0	1	1	1	1	1	0	1	1	1	1	0	0	0	1	1	0	0	1	0	1	0	0
	b	D1	202	1	0	1	0	0	0	0	1	1	1	0	1	1	0	0	0	0	0	1	0	1	0	1	1	1	1	1	1	1	1	1	0	0	0	0	1	1	1	0	1	1	0	1	0	1	1
	c	D2	200	0	1	0	1	1	0	0	1	1	1	0	1	0	1	1	0	1	1	0	1	1	1	0	0	1	1	0	0	1	0	0	0	0	1	1	0	1	1	0	0	1	0	0	0	0	1
	d	D2	198	0	1	0	1	1	0	0	1	0	1	0	1	0	1	1	0	1	1	0	1	0	1	0	0	1	1	0	0	1	1	0	0	0	1	1	0	1	1	0	0	0	0	0	0	0	1
	e	C	197	1	1	1	1	1	1	1	1	1	0	1	0	1	1	1	1	1	1	1	1	0	1	1	0	1	1	1	0	1	1	1	1	1	0	1	1	1	1	0	1	1	1	1	0	1	1
	f	D2	196	0	1	0	0	1	1	1	1	1	1	1	1	1	1	1	1	1	1	0	1	0	1	0	0	1	1	0	0	1	1	0	1	1	1	1	1	1	1	0	1	0	0	0	0	1	1
	g	C	188	1	1	0	1	1	1	1	1	1	1	1	1	1	1	1	1	1	1	1	1	1	0	1	1	0	1	1	1	1	1	1	1	1	1	1	1	1	1	1	1	1	1	1	1	0	1
	h	D2	176	0	1	0	0	0	0	0	1	1	0	1	0	0	1	0	1	0	0	1	0	0	0	1	1	0	1	1	0	0	0	1	0	0	0	1	1	0	0	1	0	0	1	1	1	1	0
BhUNICAMP158	a	D2	190	0	1	1	0	1	1	1	0	1	1	0	1	1	0	0	1	0	0	0	1	0	0	1	0	1	1	1	0	1	0	1	0	1	0	1	0	0	1	1	1	0	0	1	0	0	0
	b	D1	178	1	0	1	1	1	1	1	0	0	1	1	1	0	1	0	0	1	0	1	1	1	1	1	0	1	1	1	1	1	1	1	1	1	1	1	0	1	1	1	1	0	0	0	1	1	1
	c	D1	176	1	0	1	1	1	1	1	1	1	1	1	1	1	0	1	0	1	1	1	1	0	1	1	1	1	1	1	0	1	1	1	1	1	0	1	1	1	1	1	1	0	1	1	1	1	1
	d	D2	172	0	1	0	1	0	0	0	1	1	0	0	1	1	1	1	1	1	1	1	0	1	1	0	1	0	0	0	1	1	0	1	1	0	0	0	0	1	1	1	0	1	1	1	1	1	1
	e	C	126	1	1	1	1	1	1	1	1	1	1	1	1	1	1	1	1	1	1	1	1	1	1	1	1	1	1	1	1	1	1	1	1	1	1	1	1	1	1	1	1	1	1	1	1	1	1
BhUNICAMP171	a	D2	198	0	1	0	1	0	0	0	1	1	0	0	1	1	1	1	0	1	1	1	0	1	1	0	0	0	0	0	1	1	0	1	1	0	1	0	0	1	1	-	0	1	1	0	1	1	1
	b	D2	182	0	1	1	1	1	1	0	1	1	1	1	1	1	0	1	1	0	0	0	1	0	1	1	1	1	1	1	0	0	1	1	0	1	1	1	1	0	1	-	1	1	0	1	1	0	1
BhUNICAMP155	a	D1	310	1	0	0	1	1	1	1	0	1	1	0	1	1	1	0	1	0	0	1	0	1	0	1	1	0	0	1	1	1	1	1	1	1	1	0	1	1	1	1	0	0	0	0	1	0	1
	b	D1	288	1	0	1	1	0	0	0	1	1	1	1	1	0	0	0	0	1	1	1	1	0	0	0	0	1	1	0	0	0	0	1	1	1	1	1	1	0	0	0	0	0	1	1	0	1	1
	c	D1	272	1	0	1	1	1	1	1	1	1	1	0	1	1	1	1	0	1	1	1	1	1	1	1	0	1	1	1	1	1	1	1	1	1	1	1	1	1	1	1	0	1	1	1	1	1	1
	d	D1	228	1	0	1	0	1	1	1	1	0	0	1	0	1	0	1	1	0	0	1	1	0	0	1	0	1	1	1	0	0	0	1	0	1	1	0	1	0	1	1	0	1	1	1	0	1	1
	e	D1	224	1	0	1	1	1	0	0	1	1	1	0	1	0	1	1	1	0	1	1	1	0	1	1	0	0	0	1	0	0	1	1	1	0	0	0	1	1	1	1	1	1	0	0	1	1	1
	f	D1	220	1	0	0	1	0	1	1	0	0	1	1	1	0	1	0	0	0	0	0	1	0	0	0	0	1	1	0	0	0	1	1	1	1	0	1	0	1	1	1	0	0	1	1	1	1	0
	g	D1	217	1	0	1	1	0	0	0	1	0	1	1	1	0	0	0	0	1	1	1	1	0	0	0	0	1	0	0	0	0	0	1	0	1	1	1	1	0	0	0	0	0	1	1	1	1	1
	h	D1	206	1	0	1	0	0	0	0	1	0	0	0	0	1	0	0	0	0	1	1	0	1	1	1	1	1	1	1	1	1	1	1	1	1	0	0	1	1	1	0	1	1	1	1	0	0	1
	i	D1	198	1	0	0	0	0	0	0	0	0	0	0	1	0	0	0	1	1	0	1	0	0	0	1	1	0	1	1	0	0	0	1	0	0	0	0	0	1	1	0	0	0	0	1	1	1	0
	j	D1	194	1	0	0	0	0	1	1	1	1	1	0	1	1	1	0	0	0	0	1	0	0	0	1	0	0	0	1	0	0	1	1	1	0	1	1	1	0	1	1	1	1	1	1	0	0	0
BhUNICAMP152	a	C	256	1	1	0	1	0	0	0	1	1	1	1	1	0	0	1	0	0	0	1	1	1	0	1	0	1	1	1	1	1	1	-	1	0	0	1	0	1	0	1	1	1	0	0	0	1	0
	b	C	254	1	1	1	1	1	1	1	1	1	1	1	1	1	1	0	1	1	1	1	0	1	1	1	1	0	0	1	0	1	1	-	1	1	1	1	1	0	1	0	1	1	1	1	1	0	1
BhUNICAMP160	a	D2	-	0	1	0	1	0	1	1	1	1	1	1	0	0	0	0	0	0	0	-	1	0	1	1	1	1	1	1	0	1	0	1	0	0	0	0	0	0	1	0	1	-	1	1	0	0	0
	b	C	-	1	1	1	1	1	1	1	1	1	1	1	1	1	1	1	1	1	1	-	1	1	1	1	1	1	1	1	1	1	1	0	1	1	1	1	1	1	0	1	1	-	1	1	1	1	1
	c	C	295	1	1	1	1	1	1	1	1	1	1	1	1	1	1	1	1	1	1	-	1	1	1	1	1	1	1	1	1	1	1	1	1	1	1	1	1	1	1	1	1	-	1	1	1	1	1
BhUNICAMP170	a	D1	259	1	0	-	-	-	-	-	-	-	-	-	-	-	-	-	-	-	-	-	-	-	-	-	-	-	-	-	-	-	-	-	-	-	-	-	-	-	-	-	-	-	-	-	-	-	-
	b	C	250	1	1	-	-	-	-	-	-	-	-	-	-	-	-	-	-	-	-	-	-	-	-	-	-	-	-	-	-	-	-	-	-	-	-	-	-	-	-	-	-	-	-	-	-	-	-
	c	D2	238	0	1	-	-	-	-	-	-	-	-	-	-	-	-	-	-	-	-	-	-	-	-	-	-	-	-	-	-	-	-	-	-	-	-	-	-	-	-	-	-	-	-	-	-	-	-
	d	D1	218	1	0	-	-	-	-	-	-	-	-	-	-	-	-	-	-	-	-	-	-	-	-	-	-	-	-	-	-	-	-	-	-	-	-	-	-	-	-	-	-	-	-	-	-	-	-
	e	D1	216	1	0	-	-	-	-	-	-	-	-	-	-	-	-	-	-	-	-	-	-	-	-	-	-	-	-	-	-	-	-	-	-	-	-	-	-	-	-	-	-	-	-	-	-	-	-
	f	D2	214	0	1	-	-	-	-	-	-	-	-	-	-	-	-	-	-	-	-	-	-	-	-	-	-	-	-	-	-	-	-	-	-	-	-	-	-	-	-	-	-	-	-	-	-	-	-
	g	D2	210	0	1	-	-	-	-	-	-	-	-	-	-	-	-	-	-	-	-	-	-	-	-	-	-	-	-	-	-	-	-	-	-	-	-	-	-	-	-	-	-	-	-	-	-	-	-
	h	D1	179	1	0	0	1	1	1	1	1	1	1	1	1	0	1	0	1	0	0	1	0	1	0	1	0	1	1	1	0	1	1	1	0	1	0	1	0	1	1	0	0	1	1	1	1	0	0
	i	D1	174	1	0	0	1	1	1	1	1	1	1	1	1	1	1	1	1	1	1	1	1	1	1	1	1	1	1	1	1	1	1	1	1	1	1	1	1	1	1	1	1	1	1	1	1	1	1
BhUNICAMP153	a	C	268	1	1	-	1	1	1	1	1	1	1	1	1	1	1	1	0	1	1	1	1	1	1	1	1	1	1	0	1	1	1	1	1	1	1	1	0	1	1	1	1	1	1	1	1	1	1
	b	C	258	1	1	-	1	1	1	1	1	1	1	1	1	1	1	1	1	1	1	1	1	1	1	1	1	0	1	1	1	1	1	1	1	1	1	1	1	1	1	1	1	1	1	1	1	1	1
	c	D2	196	0	1	-	0	1	0	0	1	1	0	1	1	1	0	1	1	0	0	1	0	0	0	1	1	0	1	1	0	1	0	1	0	0	1	1	1	0	0	0	1	1	0	0	0	0	0
BhUNICAMP162	a	C	-	1	1	1	1	1	1	1	1	1	1	1	1	1	0	1	0	1	0	1	1	1	-	1	1	1	1	1	1	1	0	1	1	1	1	0	1	0	1	1	1	1	1	0	1	1	1
	b	C	-	1	1	1	1	1	0	0	1	1	1	1	1	1	1	0	1	1	1	1	1	1	-	1	1	1	1	1	1	1	1	1	1	1	1	1	0	1	1	1	1	1	1	1	1	1	1
BhUNICAMP157	a	D1	298	1	0	1	1	1	0	0	1	1	0	0	0	1	1	1	-	1	1	1	1	1	1	1	1	0	0	1	1	1	1	1	0	0	1	1	0	0	0	0	0	0	0	0	0	1	0
	b	D2	290	0	1	1	0	1	1	1	1	1	1	1	0	0	0	0	-	0	1	0	0	1	0	0	0	1	1	0	1	1	1	0	1	0	0	0	1	1	1	0	1	0	1	1	1	1	1
	c	C	260	1	1	1	1	1	1	1	1	1	1	1	1	1	1	1	1	1	1	1	1	1	1	1	1	1	1	1	1	1	1	1	1	1	1	1	1	1	1	1	1	1	1	1	1	1	1
	d	C	254	1	1	-	-	-	-	-	-	-	-	-	-	-	-	-	-	-	-	-	-	-	-	-	-	-	-	-	-	-	-	-	-	-	-	-	-	-	-	-	-	-	-	-	-	-	-
	e	D2	253	0	1	0	0	1	0	0	1	1	0	1	1	1	0	1	-	0	0	0	0	0	1	1	0	1	0	1	0	0	0	0	1	1	0	0	1	0	0	1	1	0	0	1	1	0	0
	f	D1	250	1	0	-	-	-	-	-	-	-	-	-	-	-	-	-	-	-	-	-	-	-	-	-	-	-	-	-	-	-	-	-	-	-	-	-	-	-	-	-	-	-	-	-	-	-	-
	g	D2	249	0	1	-	-	-	-	-	-	-	-	-	-	-	-	-	-	-	-	-	-	-	-	-	-	-	-	-	-	-	-	-	-	-	-	-	-	-	-	-	-	-	-	-	-	-	-
	h	D1	168	1	0	0	1	1	1	1	0	0	1	0	1	1	1	0	-	0	0	0	1	0	0	0	0	1	1	0	0	0	0	0	1	1	1	1	0	1	1	1	1	0	1	0	1	1	1
BhUNICAMP038	a	D2	-	0	1	1	1	1	1	1	1	1	1	0	1	1	0	1	1	0	0	1	1	1	0	1	0	0	1	1	1	1	1	1	1	0	1	0	1	1	0	0	1	0	0	1	0	0	0
	b	D2	-	0	1	0	0	1	0	0	1	1	1	1	1	0	1	0	0	1	1	0	0	0	0	1	1	1	1	1	0	1	1	0	0	1	0	1	0	0	0	1	0	1	1	0	1	1	1
	c	D2	-	0	1	0	1	0	1	0	0	1	1	0	1	0	1	1	1	0	0	0	1	1	1	1	0	1	1	1	1	0	1	0	1	1	1	0	0	0	0	1	0	0	0	0	0	0	0
BhUNICAMP031	a	D2	-	0	1	1	0	1	0	0	0	0	0	0	0	0	0	0	0	0	0	1	1	0	1	0	1	1	1	0	0	0	1	1	0	1	1	0	0	0	0	1	1	1	1	1	1	1	0
	b	C	-	1	1	1	1	1	1	1	1	1	1	1	1	1	1	1	1	1	1	1	1	1	1	1	1	1	1	1	1	1	1	1	1	1	1	1	1	1	1	1	1	1	1	1	1	1	1
BhUNICAMP042	a	C	230	1	1	1	0	1	1	1	1	1	1	0	1	1	0	1	1	1	0	1	1	1	1	1	1	1	1	1	1	1	1	1	1	1	1	1	0	1	1	1	1	1	1	1	1	1	1
	b	D2	226	0	1	1	1	1	1	1	1	1	1	1	1	1	1	0	1	1	1	0	1	1	1	1	0	1	1	1	1	1	1	1	1	0	1	1	1	1	1	1	1	0	1	1	1	1	1
	c	D2	224	0	1	1	1	1	1	1	1	1	1	1	0	1	1	1	0	0	1	1	1	0	1	1	1	0	1	1	0	0	1	1	0	1	1	1	1	0	0	0	1	1	1	1	1	1	1
BhUNICAMP043	a	D1	230	1	0	1	0	1	-	1	1	1	0	0	0	0	1	0	0	0	1	1	1	1	0	0	1	1	1	0	1	1	1	1	1	1	-	1	1	0	1	0	-	1	1	1	0	1	1
	b	D1	226	1	0	0	0	1	-	0	0	0	0	0	0	1	1	1	0	0	1	1	0	1	0	0	0	1	1	0	0	0	0	1	0	1	-	1	1	1	0	0	-	1	1	1	1	0	1
	c	D2	222	0	1	1	0	0	-	1	1	1	1	1	0	0	0	0	0	0	1	0	0	1	1	0	0	1	1	0	1	1	1	0	1	0	-	0	1	1	1	1	-	0	1	1	1	1	1
	d	D2	221	0	1	-	-	-	-	-	-	-	-	-	-	-	-	-	-	-	-	-	-	-	-	-	-	-	-	-	-	-	-	-	-	-	-	-	-	-	-	-	-	-	-	-	-	-	-
	e	D1	220	1	0	-	-	-	-	-	-	-	-	-	-	-	-	-	-	-	-	-	-	-	-	-	-	-	-	-	-	-	-	-	-	-	-	-	-	-	-	-	-	-	-	-	-	-	-
	f	D2	219	0	1	-	-	-	-	-	-	-	-	-	-	-	-	-	-	-	-	-	-	-	-	-	-	-	-	-	-	-	-	-	-	-	-	-	-	-	-	-	-	-	-	-	-	-	-
	g	C	218	1	1	-	-	-	-	-	-	-	-	-	-	-	-	-	-	-	-	-	-	-	-	-	-	-	-	-	-	-	-	-	-	-	-	-	-	-	-	-	-	-	-	-	-	-	-
	h	D1	216	1	0	-	-	-	-	-	-	-	-	-	-	-	-	-	-	-	-	-	-	-	-	-	-	-	-	-	-	-	-	-	-	-	-	-	-	-	-	-	-	-	-	-	-	-	-
	i	D2	214	0	1	0	1	0	-	0	0	0	0	0	1	0	1	0	1	1	1	0	1	1	1	1	1	0	0	1	1	1	1	0	0	1	-	0	0	0	1	0	-	0	1	0	0	1	0
BhUNICAMP045	a	D2	250	0	1	0	0	0	-	1	1	1	1	1	0	1	1	1	1	0	0	1	0	0	-	1	0	0	0	1	0	1	1	1	0	0	-	1	1	1	1	1	-	1	0	0	1	0	0
	b	D1	244	1	0	1	1	1	-	1	1	1	1	1	0	1	0	1	1	1	1	0	1	1	-	1	0	1	1	1	0	1	1	1	1	1	-	1	1	1	1	1	-	1	1	1	0	1	1
	c	D1	242	1	0	-	-	-	-	-	-	-	-	-	-	-	-	-	-	-	-	-	-	-	-	-	-	-	-	-	-	-	-	-	-	-	-	-	-	-	-	-	-	-	-	-	-	-	-
	d	D1	240	1	0	1	1	1	-	0	1	1	1	1	1	1	1	1	1	1	0	1	0	1	-	1	1	0	0	1	1	1	1	1	1	1	-	0	1	1	1	1	-	0	1	0	1	0	0
	e	D2	238	0	1	1	1	1	-	1	1	1	0	0	1	0	1	1	0	1	1	0	0	1	-	1	1	1	1	1	1	1	1	0	1	1	-	1	0	1	1	0	-	0	0	1	0	1	1
BhUNICAMP032	a	D2	216	0	1	0	0	1	0	0	0	1	1	1	0	0	1	0	0	1	1	0	1	0	0	1	1	1	1	1	0	0	0	0	0	1	0	1	0	0	0	1	0	1	1	0	1	1	1
	b	C	212	1	1	1	1	1	1	1	1	1	1	1	1	1	1	1	1	1	1	1	1	1	1	1	1	1	1	1	1	1	1	1	1	1	1	1	1	1	1	1	1	1	1	1	1	1	1
BhUNICAMP050	a	D2	236	0	1	1	1	1	1	1	1	1	1	1	0	1	1	1	0	1	1	1	1	1	1	1	1	1	1	1	1	1	1	1	1	1	1	1	1	1	1	1	1	1	1	1	1	1	1
	b	C	224	1	1	1	1	1	1	1	1	1	1	1	1	1	1	1	1	1	1	1	1	1	1	1	1	1	1	1	1	1	1	1	1	1	1	1	1	1	1	1	1	1	1	1	1	1	1
BhUNICAMP178	a	D1	260	1	0	0	1	1	0	0	1	1	1	1	0	0	0	0	0	1	1	1	0	1	1	1	0	0	1	0	1	1	1	1	1	0	1	0	1	1	1	1	1	1	0	0	1	1	1
	b	D1	242	1	0	0	0	0	1	1	1	0	1	0	1	1	1	1	0	0	0	0	0	1	0	0	1	1	0	0	1	1	0	0	0	1	1	1	0	0	1	0	0	1	0	1	1	0	1
	c	D1	222	1	0	1	1	1	1	1	1	1	0	1	1	1	1	1	1	1	1	1	1	0	1	0	1	1	1	1	1	1	1	1	1	1	0	1	1	1	1	1	1	1	1	0	0	1	0
	d	D1	218	1	0	0	1	0	0	0	0	0	1	0	0	1	0	0	1	1	1	1	0	1	1	1	1	1	1	0	0	0	1	0	0	0	1	1	0	0	0	0	0	0	1	1	1	1	0
	e	D2	212	0	1	0	0	0	0	0	1	1	0	0	0	0	0	0	1	1	0	1	1	0	1	1	0	1	1	1	1	1	0	0	0	1	1	1	0	0	1	0	1	1	1	1	1	0	0
	f	D2	204	0	1	0	0	1	1	1	0	0	1	1	0	0	1	1	0	0	0	1	1	1	1	0	0	0	1	1	1	0	0	0	0	0	0	0	1	1	1	1	1	1	0	0	1	0	1
	g	D1	198	1	0	1	0	1	1	1	0	0	1	1	0	0	1	1	0	0	1	0	1	0	1	1	0	1	1	1	1	0	1	0	0	0	0	0	1	1	1	1	1	0	1	0	0	1	1
	h	D2	196	0	1	1	1	1	1	1	1	1	1	1	1	1	1	1	0	0	1	0	1	0	1	1	1	1	1	0	0	0	1	1	1	0	0	0	1	1	1	1	0	1	1	1	0	1	0
	i	D2	194	0	1	1	1	0	0	0	1	1	0	1	1	1	1	1	1	1	1	0	1	1	1	1	1	1	1	0	1	1	1	1	1	1	1	1	0	1	0	0	0	0	1	0	0	1	1
	j	C	178	1	1	1	1	1	1	1	1	1	1	1	1	1	1	1	1	1	1	1	1	1	1	1	1	1	1	1	1	1	1	1	1	1	1	1	1	1	1	1	1	1	1	1	1	1	1
BhUNICAMP047	a	D2	325	0	1	-	-	1	1	1	1	1	0	0	0	0	1	1	0	0	1	0	0	1	0	0	0	1	1	1	0	0	0	1	0	0	1	0	0	1	1	0	0	-	-	-	-	-	0
	b	D2	308	0	1	-	-	1	1	1	1	0	1	1	1	1	0	0	0	1	0	1	1	1	1	1	1	1	1	1	1	0	1	0	1	1	1	1	1	1	1	1	0	-	-	-	-	-	0
	c	D2	305	0	1	-	-	1	0	0	0	1	1	0	0	0	0	1	1	0	1	1	0	1	0	1	1	1	1	1	0	1	0	1	0	0	0	0	1	0	1	1	1	-	-	-	-	-	0
	d	D2	285	0	1	-	-	1	0	0	1	0	1	1	0	1	1	1	1	0	1	0	0	1	1	1	1	0	0	1	0	1	1	1	1	0	1	0	1	1	0	1	0	-	-	-	-	-	1
	e	D2	270	0	1	-	-	1	0	0	1	1	1	0	1	0	1	1	1	1	1	1	0	1	0	0	0	1	1	1	1	0	0	1	0	1	0	1	0	1	0	1	1	-	-	-	-	-	1
	f	D1	258	1	0	-	-	0	0	0	1	0	1	0	1	1	0	0	0	1	0	0	0	0	0	1	1	1	1	0	0	1	0	1	1	0	1	1	1	1	0	1	1	-	-	-	-	-	0
	g	C	255	1	1	-	-	0	0	0	1	0	0	0	1	1	1	1	1	0	0	1	1	0	0	1	1	1	0	0	0	0	0	0	0	1	0	0	0	0	1	0	0	-	-	-	-	-	0
	h	C	249	1	1	-	-	1	1	1	0	0	1	0	1	1	1	1	1	1	1	1	0	1	1	1	1	1	1	1	1	1	1	1	1	1	1	1	1	1	1	1	1	-	-	-	-	-	1
BhUNICAMP194	a	D1	166	1	0	0	0	0	0	0	0	0	0	0	1	0	0	1	1	1	1	0	1	0	0	-	1	1	0	0	0	1	1	0	0	0	0	0	0	-	-	-	0	0	0	1	1	0	0
	b	C	161	1	1	1	1	1	1	1	1	1	1	1	1	1	1	1	1	1	1	1	1	1	1	-	1	1	1	1	1	1	1	1	1	1	1	1	1	-	-	-	1	0	0	1	1	1	1
	c	D2	154	0	1	0	0	1	0	0	1	1	1	1	1	0	0	1	0	0	0	0	0	0	0	-	1	1	1	1	0	0	1	0	1	1	1	1	1	-	-	-	0	0	0	0	0	0	0
	d	D1	139	1	0	0	0	0	0	0	1	0	0	0	0	1	0	0	0	0	1	1	1	0	0	-	0	1	1	1	1	1	1	1	1	1	0	0	1	-	-	-	0	1	0	1	0	0	1
	e	C	136	1	1	1	1	1	1	1	1	1	1	1	1	1	1	1	1	1	1	1	1	1	1	-	1	1	1	1	1	1	1	1	1	1	1	1	1	-	-	-	1	1	1	1	1	1	1
	f	D1	129	1	0	1	1	0	1	1	0	0	1	1	0	0	1	1	1	0	0	1	1	0	0	-	0	1	1	1	1	0	1	1	0	0	1	1	0	-	-	-	1	1	0	0	1	1	1
BhUNICAMP200	a	C	228	1	1	-	1	1	1	1	1	1	1	1	1	1	1	1	1	1	0	1	0	1	-	-	1	1	1	1	0	1	0	0	1	1	1	1	1	1	1	1	1	1	1	1	1	1	1
	b	D1	185	1	0	-	1	1	0	0	1	1	1	1	1	1	1	0	0	1	0	0	1	0	-	-	0	1	1	0	0	0	0	0	0	1	1	1	1	0	0	1	0	0	1	1	1	1	1
	c	D2	183	0	1	-	0	1	0	0	1	1	1	0	1	1	1	0	0	0	1	1	0	1	-	-	0	1	1	1	1	0	1	1	0	0	0	0	0	0	0	1	1	1	1	1	1	1	0
	d	D2	175	0	1	-	0	0	1	1	0	1	1	1	1	1	1	1	1	1	0	1	0	0	-	-	1	0	1	1	0	0	1	1	1	1	1	0	0	1	0	1	1	1	1	0	0	1	1
	e	D1	174	1	0	-	1	0	0	0	1	1	0	0	1	1	0	1	1	1	0	1	1	1	-	-	1	1	1	1	1	1	0	1	1	1	1	1	1	1	0	0	1	1	1	1	1	1	1
BhUNICAMP198	a	D1	279	1	0	0	1	0	1	1	1	1	1	0	1	1	1		1	1	1	1	1	0	-	0	0	1	1	1	1	0	1	1	1	1	0	1	1	1	1	1	1	1	1	0	0	1	0
	b	D1	270	1	0	0	0	1	1	1	0	0	0	1	0	1	1	1	1	0	0	0	0	1	-	0	0	1	1	0	0	1	0	0	0	1	1	1	0	0	1	0	0	1	1	1	1	0	1
	c	D2	268	0	1	0	1	1	1	0	1	1	1	0	1	1	1	0	1	1	1	0	0	1	-	1	0	1	1	0	1	1	0	1	1	1	1	1	0	1	0	0	0	0	1	0	0	1	1
	d	D2	243	0	1	0	1	1	1	1	1	1	0	1	0	1	1	1	0	0	0	0	0	0	-	0	0	1	1	0	1	0	0	1	1	0	0	0	1	0	1	1	0	0	1	1	0	1	0
	e	D1	241	1	0	1	1	1	0	1	1	1	1	0	0	1	1	1	0	1	1	1	1	0	-	1	1	1	1	1	1	1	1	1	1	1	1	1	1	0	1	1	1	1	1	1	1	1	1
	f	D2	239	0	1	1	1	1	1	1	1	1	1	1	1	0	0	1	1	1	1	1	1	1	-	1	1	1	0	1	0	1	1	1	1	1	1	1	1	1	1	1	1	1	0	1	1	1	1
	g	D1	236	1	0	1	1	1	1	1	0	0	0	1	1	1	1	0	1	1	1	1	1	1	-	1	1	1	1	1	1	1	1	1	1	0	1	1	1	1	1	1	1	0	1	1	1	1	1
BhUNICAMP202	a	C	269	1	1	1	1	1	1	1	1	1	1	1	1	1	1	1	1	1	1	1	1	1	1	1	1	1	1	1	1	1	1	1	1	1	1	1	1	1	1	1	1	1	1	1	1	1	1
	b	D2	255	0	1	0	1	1	1	1	1	1	1	1	1	1	0	1	1	1	1	1	0	1	0	1	1	1	1	0	1	0	0	1	1	1	1	1	1	0	1	1	1	1	1	1	1	1	1
BhUNICAMP201	a	C	234	1	1	-	1	1	1	1	1	1	1	1	1	1	1	1	1	1	1	1	1	-	1	1	1	1	1	1	1	1	1	1	1	1	1	1	1	1	1	1	1	1	1	1	1	1	1
	b	D2	228	0	1	-	0	1	1	1	1	1	1	0	0	0	1	1	0	0	1	0	0	-	1	0	0	1	1	1	1	1	0	0	1	0	1	0	0	1	1	0	0	0	1	0	1	1	0
	c	C	225	1	1	-	1	1	1	1	1	1	1	1	1	1	1	1	1	1	1	1	1	-	1	1	1	1	1	1	1	1	1	1	1	1	1	1	1	1	1	1	1	1	1	1	1	1	1
	d	C	221	1	1	-	1	1	1	1	1	1	1	1	1	1	1	1	1	1	1	1	1	-	1	1	1	1	1	1	1	1	1	1	1	1	1	1	1	1	1	1	1	1	1	1	1	1	1
BhUNICAMP192	a	D1	271	1	0	0	0	1	1	1	0	0	1	0	0	1	0	1	1	0	0	0	0	-	1	1	0	1	0	0	0	0	1	1	0	0	0	0	0	1	0	1	1	0	1	1	0	0	0
	b	D1	269	1	0	0	1	0	0	0	1	1	0	0	1	0	1	1	1	0	1	1	0	-	0	1	0	0	1	1	1	1	0	1	0	1	0	0	0	0	0	0	0	1	1	1	0	1	0
	c	C	261	1	1	1	0	0	0	0	1	1	0	0	1	1	0	0	0	1	0	0	1	-	1	1	0	0	0	0	0	0	0	0	0	1	0	1	0	0	0	1	1	0	0	0	0	0	0
	d	C	259	1	1	1	1	1	1	1	1	1	0	1	0	0	0	1	1	0	0	1	0	-	1	1	1	0	1	1	0	1	1	1	0	1	0	0	1	0	1	0	1	1	1	1	1	0	0
	e	D2	257	0	1	0	1	0	1	0	1	0	1	0	1	1	1	1	1	1	1	0	0	-	0	0	0	1	1	0	1	0	0	1	1	0	1	0	0	1	0	1	0	0	1	1	1	1	1
BhUNICAMP105	a	D2	188	0	1	1	-	1	0	0	1	0	0	1	1	0	0	1	1	0	1	0	0	-	1	1	0	0	1	1	1	0	0	0	0	0	1	1	1	0	0	0	1	1	1	0	1	0	0
	b	D2	184	0	1	1	-	0	1	1	0	0	0	1	1	0	1	0	1	1	0	0	1	-	0	0	1	0	0	1	1	1	1	0	1	1	1	0	0	0	1	0	1	0	1	1	1	1	0
	c	D1	182	1	0	0	-	1	0	0	0	1	1	0	0	1	0	0	0	0	0	1	0	-	0	1	0	1	0	0	0	0	0	0	0	0	0	1	0	1	0	1	0	0	0	0	0	0	1
	d	C	180	1	1	1	-	1	1	1	1	1	1	1	1	1	1	1	1	1	1	1	1	-	1	1	1	1	1	1	1	1	1	1	1	1	1	1	1	1	1	1	1	1	1	1	1	1	1
	e	D2	175	0	1	0	-	1	1	1	1	0	1	0	0	0	1	0	0	0	1	0	0	-	1	0	0	1	1	1	1	1	0	0	1	0	1	0	0	1	1	0	1	0	1	0	1	1	0
BhUNICAMP127	a	D1	267	1	0	0	1	0	0	0	1	1	0	0	1	0	1	0	1	1	1	1	1	0	-	1	1	1	0	1	1	0	1	1	1	1	0	0	1	1	1	0	0	1	1	1	0	1	0
	b	D2	264	0	1	0	1	1	1	0	1	1	1	1	1	0	1	1	1	1	1	1	1	1	-	1	0	0	1	1	0	1	1	1	1	0	1	1	1	1	0	1	1	1	1	1	0	1	1
	c	D1	257	1	0	0	1	1	0	0	1	1	1	0	1	1	0	1	1	1	0	1	1	1	-	1	0	0	1	1	1	1	1	0	1	1	1	0	0	0	0	0	1	1	1	0	1	1	1
	d	C	251	1	1	1	0	1	1	1	1	1	1	1	1	1	1	1	1	1	1	1	1	1	-	1	1	1	1	1	1	1	1	1	1	0	1	1	1	1	1	1	1	1	1	1	0	1	0
	e	C	248	1	1	1	1	1	1	1	1	1	1	1	1	1	1	1	1	1	1	1	1	1	-	0	1	1	1	1	1	1	1	1	1	0	1	1	1	1	1	1	1	1	1	0	1	1	1
	f	D1	229	1	0	1	1	1	0	0	1	1	1	1	1	1	0	0	0	1	1	1	1	0	-	0	0	1	1	1	0	0	1	0	0	1	1	1	1	0	0	0	0	0	1	1	1	1	1
	g	D2	218	0	1	0	1	0	0	0	0	1	0	0	1	1	0	0	0	1	0	1	0	1	-	0	1	0	0	0	0	0	0	0	1	1	0	1	1	0	0	1	1	0	0	0	0	0	0
BhUNICAMP199	a	C	277	1	1	0	1	0	1	0	1	1	1	0	0	0	1	1	0	1	1	1	0	1	0	1	1	1	0	1	1	1	1	1	1	1	1	1	1	1	1	1	0	1	1	1	1	1	1
	b	D2	272	0	1	0	1	1	1	0	0	0	0	0	1	1	1	1	1	1	0	1	0	1	0	0	1	1	0	0	1	1	0	1	1	1	1	0	1	1	0	1	1	1	1	1	1	1	0
	c	C	254	1	1	1	1	1	1	1	1	1	1	1	1	1	1	1	1	1	1	1	1	1	1	1	1	1	1	1	1	1	1	1	1	1	1	1	1	1	1	1	1	1	1	1	1	1	1
	d	D2	247	0	1	0	1	0	1	0	0	1	1	0	1	0	0	0	1	1	1	1	0	1	0	1	1	1	0	1	0	1	0	1	0	1	1	1	0	0	1	0	0	1	1	1	1	1	1
	e	C	236	1	1	1	1	1	1	1	1	1	0	1	1	1	1	1	1	1	1	1	1	1	0	1	0	0	0	1	1	1	1	0	1	1	1	1	1	1	1	1	1	1	1	0	0	1	0
BhUNICAMP039	a	D2	236	0	1	1	0	0	1	-	1	1	1	0	0	0	1	0	1	1	0	1	0	0	-	1	0	1	1	0	0	1	1	0	0	1	0	1	0	0	1	1	-	1	1	1	-	0	-
	b	D2	232	0	1	1	1	1	0	-	0	0	0	1	1	1	0	1	0	0	1	0	1	1	-	0	1	0	0	1	1	0	1	1	1	0	1	0	1	1	0	0	-	0	0	0	-	1	-
	c	C	216	1	1	1	0	0	1	-	1	1	0	1	0	1	1	1	1	0	0	0	0	1	-	0	0	1	1	0	0	1	0	0	0	1	1	1	0	0	1	0	-	1	0	1	-	0	-
	d	D2	214	0	1	1	0	1	1	-	0	0	1	1	1	0	0	1	1	1	0	1	0	1	-	0	1	0	0	1	0	0	1	0	0	0	0	0	1	1	1	1	-	1	0	0	-	0	-
	e	C	212	1	1	1	1	1	1	-	1	1	1	1	1	1	1	1	1	1	1	1	1	1	-	1	1	1	1	1	1	1	1	1	1	1	1	1	1	1	1	1	-	1	1	0	-	1	-
	f	C	208	1	1	1	1	1	1	-	1	1	1	1	1	1	1	0	1	1	1	1	1	0	-	0	1	1	1	1	1	1	1	1	1	1	1	1	1	1	1	1	-	1	1	0	-	0	-
BhUNICAMP051	a	C	298	1	1	1	1	1	1	1	1	1	1	1	1	1	1	1	1	1	1	1	0	1	1	1	1	1	1	1	1	1	1	1	1	1	1	1	1	1	1	1	1	1	1	1	1	1	1
	b	D1	290	1	0	0	1	0	0	0	0	0	0	0	1	0	0	1	0	1	0	0	1	0	0	0	0	1	0	0	1	0	0	1	0	0	1	0	0	0	0	0	0	0	0	0	0	1	0
BhUNICAMP028	a	D2	199	0	1	0	1	0	0	0	1	1	1	0	1	1	1	0	1	0	1	1	0	1	-	-	1	0	0	1	0	1	1	1	0	0	0	1	1	1	0	1	1	-	0	1	1	1	-
	b	D1	195	1	0	1	1	1	1	1	1	1	1	1	0	1	0	1	1	1	0	0	1	0	-	-	1	1	1	0	1	0	0	0	1	1	1	0	1	0	1	1	0	-	1	1	0	0	-
BhUNICAMP027	a	D1	204	1	0	0	1	0	1	0	0	1	0	0	0	1	1	1	1	1	1	1	0	1	0	0	0	0	0	1	1	0	0	1	1	1	1	0	0	1	0	0	1	0	0	0	0	0	0
	b	C	202	1	1	1	1	1	1	1	1	1	1	1	1	1	1	1	1	1	1	1	1	1	1	1	1	1	1	1	1	1	1	1	1	1	1	1	1	1	1	1	1	1	1	1	1	1	1
	c	D2	200	0	1	1	0	1	1	1	1	1	1	1	0	1	0	1	1	0	1	0	0	0	0	1	1	1	1	1	0	1	0	0	1	1	0	1	1	1	1	1	0	1	1	0	1	1	0
BhUNICAMP197	a	C	220	1	1	1	1	1	1	1	1	1	1	1	1	0	0	0	1	0	1	0	0	-	1	1	0	1	1	1	1	1	1	0	1	0	1	1	1	1	1	1	1	0	1	1	1	1	1
	b	D1	216	1	0	0	1	1	1	0	1	1	1	0	1	0	0	0	1	0	0	1	0	-	0	1	1	0	0	0	1	1	1	1	1	1	1	0	1	1	0	0	0	0	0	0	0	0	0
	c	D2	212	0	1	0	0	1	1	1	1	1	1	1	0	0	0	0	0	0	1	0	0	-	1	0	0	1	1	0	1	1	1	0	1	0	0	0	1	1	1	1	1	0	1	1	1	1	1
	d	C	209	1	1	0	0	0	0	0	0	0	1	0	0	1	1	1	0	0	0	1	0	-	1	0	1	1	1	0	1	0	1	1	1	1	0	0	1	1	0	1	1	1	1	0	1	0	1
	e	D1	206	1	0	1	1	1	1	1	1	1	0	1	1	0	1	1	1	1	1	1	1	-	1	1	1	1	1	1	1	1	1	1	0	0	1	1	0	0	1	0	1	0	1	1	1	1	0
	f	D1	201	1	0	1	0	0	1	1	1	1	1	0	1	1	0	1	1	1	0	1	1	-	0	1	0	1	1	1	1	0	1	1	1	1	1	1	1	0	1	1	1	1	0	0	1	1	1
BhUNICAMP063	a	D2	206	0	1	0	1	0	1	1	0	1	1	0	0	1	0	0	0	0	1	1	-	0	0	1	0	0	1	1	0	0	1	1	1	1	0	1	0	0	1	1	1	0	0	1	0	1	1
	b	D2	200	0	1	1	0	1	0	0	1	0	0	1	1	0	1	1	1	1	0	0	-	1	1	0	1	1	0	0	1	1	0	0	0	0	1	0	1	1	0	0	0	1	1	0	1	0	0
BhUNICAMP064	a	D2	180	0	1	1	0	0	1	0	1	1	1	0	0	0	0	0	-	0	1	-	1	1	-	1	1	0	1	0	1	1	1	0	0	1	1	1	0	0	1	0	1	1	0	1	1	0	1
	b	D2	165	0	1	1	1	1	1	1	1	1	0	1	1	1	1	1	-	1	0	-	0	0	-	0	0	1	1	1	0	0	0	1	1	0	0	0	1	1	1	1	0	0	1	1	0	1	0
BhUNICAMP034	a	D2	191	0	1	1	0	0	1	0	0	0	0	1	1	0	0	0	1	1	0	1	1	0	1	0	1	0	0	0	1	1	1	0	1	1	1	0	1	1	0	1	1	0	1	1	1	0	1
	b	D1	189	1	0	1	1	1	1	0	1	1	1	0	1	1	1	1	1	0	0	0	0	1	1	1	1	0	0	1	1	1	1	0	1	0	1	0	1	1	1	0	1	1	0	0	0	1	0
	c	D2	187	0	1	0	1	0	0	0	0	1	0	1	1	0	0	1	1	1	0	0	0	0	1	1	0	1	1	0	1	0	1	1	0	1	0	1	1	1	0	1	0	1	1	1	0	1	1
	d	D2	183	0	1	0	1	0	1	0	0	0	1	0	1	1	0	0	1	0	0	0	0	0	1	1	0	0	1	0	1	0	0	0	0	0	1	0	0	0	1	1	0	0	0	0	0	0	1
	e	D2	181	0	1	0	1	1	1	1	0	0	1	0	0	1	1	0	0	0	1	0	1	0	0	0	1	1	0	1	0	0	0	0	1	1	0	1	0	0	0	1	0	0	0	1	0	1	0
	f	C	179	1	1	1	1	1	1	0	1	1	1	1	1	1	1	0	1	1	1	1	1	1	1	0	1	1	1	1	1	1	1	1	1	1	1	0	1	1	0	1	1	1	1	1	1	1	1
	g	D1	176	1	0	0	1	0	0	0	1	1	1	0	0	1	1	0	1	1	0	1	0	0	1	1	1	0	1	0	1	1	1	1	1	1	0	0	1	0	0	1	1	1	0	1	0	0	1
	h	D1	174	1	0	1	0	1	1	1	1	1	1	1	1	0	0	1	1	0	0	1	1	0	1	1	0	1	1	0	1	0	1	1	1	1	1	1	1	1	1	1	1	1	1	1	1	1	0
	i	C	169	1	1	1	1	1	0	1	0	1	0	0	1	1	1	1	1	1	1	1	1	1	1	1	0	1	1	1	1	1	1	1	1	1	1	1	0	1	1	0	1	1	1	1	1	1	1
BhUNICAMP203	a	C	185	1	1	1	1	1	1	1	1	1	1	1	1	1	1	1	1	1	1	1	1	1	1	1	-	1	1	1	1	1	1	1	1	1	1	1	1	1	1	1	1	1	1	1	-	1	1
	b	D2	183	0	1	0	0	0	0	0	0	0	1	0	1	0	0	0	1	0	0	0	0	0	1	1	-	0	1	0	1	0	1	0	0	1	1	0	0	0	0	0	0	0	0	0	-	1	0
BhUNICAMP067	a	D2	297	0	1	0	1	0	0	0	1	1	1	0	0	0	0	0	0	0	0	0	1	0	0	0	1	0	1	0	0	0	1	0	0	1	1	0	0	-	0	0	0	1	0	0	0	1	0
	b	C	291	1	1	1	0	0	0	0	1	1	1	0	0	0	1	0	0	1	0	0	1	1	1	1	0	1	1	1	0	0	1	1	1	1	1	1	0	-	1	0	1	1	1	0	1	1	0
	c	C	286	1	1	1	1	1	1	1	1	0	1	1	0	1	1	1	1	1	1	1	0	1	1	1	0	1	1	1	1	1	1	1	1	1	1	0	1	-	1	1	1	1	1	1	1	1	1
	d	D1	280	1	0	1	1	1	1	1	1	0	0	1	0	1	1	1	1	1	1	1	0	0	0	1	0	0	1	0	1	0	0	0	0	0	0	1	1	-	1	1	0	0	0	0	0	1	1
	e	D1	264	1	0	0	0	0	0	0	0	0	1	0	1	1	1	0	0	1	0	1	0	0	0	1	0	0	0	0	0	0	1	0	1	1	0	0	1	-	0	1	0	0	0	0	0	1	0
BhUNICAMP206	a	C	202	1	1	1	1	1	-	1	1	1	1	1	1	1	1	1	0	1	1	-	1	1	1	1	1	1	0	1	1	1	0	1	1	1	1	1	1	1	1	1	1	1	1	1	1	1	1
	b	D2	186	0	1	0	0	0	-	0	1	1	0	1	1	1	0	1	1	0	1	-	1	0	0	1	0	0	1	1	0	0	1	1	0	0	1	1	1	0	0	1	1	0	0	0	1	0	0
BhUNICAMP196	a	C	242	1	1	1	1	1	1	1	1	1	1	1	1	1	1	1	1	1	1	1	1	1	1	1	1	1	1	1	1	1	1	1	1	1	1	1	1	1	1	1	1	1	1	1	1	1	1
	b	D2	240	0	1	0	1	0	1	0	0	1	1	0	1	0	0	1	1	0	0	1	0	0	1	1	0	0	1	0	1	0	1	0	1	1	1	1	0	1	0	1	0	0	0	0	0	1	0
	c	D2	219	0	1	1	0	1	0	1	1	1	0	1	0	1	1	1	0	1	1	0	1	1	0	0	0	1	0	1	0	1	0	1	0	0	1	1	1	1	0	1	1	1	1	1	1	1	1
	d	D2	215	0	1	0	1	0	0	0	0	0	0	0	0	0	0	0	0	0	0	0	0	0	0	1	0	0	0	0	1	0	0	1	0	0	1	0	0	0	0	0	0	0	0	0	0	0	0
	e	C	213	1	1	0	1	0	0	0	1	1	1	0	1	1	1	1	1	0	0	1	0	1	1	1	0	1	1	0	1	0	1	1	1	1	1	0	0	0	0	0	0	0	0	0	0	1	0
BhUNICAMP049	a	C	287	1	1	1	1	1	1	1	1	1	1	-	1	1	1	1	1	1	1	1	1	1	1	1	1	1	1	1	1	1	1	1	1	1	1	1	1	1	1	1	1	1	1	1	1	1	1
	b	D2	284	0	1	1	0	1	0	1	1	1	1	-	1	1	1	1	0	1	1	0	1	0	1	1	0	1	1	1	1	1	1	1	1	1	1	1	1	0	1	1	1	0	1	0	1	0	0
	c	C	254	1	1	1	1	0	1	1	1	1	1	-	1	0	1	1	1	1	1	1	1	1	1	1	0	1	1	0	1	0	1	1	1	1	1	1	1	1	1	1	1	0	1	0	1	1	1
	d	D1	250	1	0	1	0	0	1	0	1	1	1	-	0	0	0	1	1	1	0	1	0	0	1	0	0	1	1	0	1	0	1	0	0	1	1	0	1	0	0	0	0	0	1	0	1	0	1
	e	D1	248	1	0	1	0	1	1	0	0	0	0	-	1	0	0	0	1	1	0	1	0	0	0	1	0	0	1	0	1	0	0	1	0	0	0	0	0	0	0	0	1	0	0	0	0	0	0
[truncated: 235 more columns]
