# Supplementary material for: Evidence of Allopolyploidy in Urochloa humidicola Based on Cytological Analysis and Genetic Linkage Mapping
Source: PLoS One. 2016 Apr 22;11(4):e0153764. doi: 10.1371/journal.pone.0153764 (PMC4841517; doi:10.1371/journal.pone.0153764)
Supplement: S5 Table — Mode of reproduction of each genotype studied. APO: apomictic, SEX: sexual (XLS) [file pone.0153764.s005.xls]

## Sheet: dados
fenotipagem	individuos pop	fenotip_nov2010	numeração sequencial	dados binarios
SEX	H31	SEX	1	0		0=sexual
APO	H16	APO	2	1		1=apomítico
APO	1	APO	3	1		dados faltantes=-
SEX	2	SEX	4	0
APO	3	APO	5	1
APO	4	APO	6	1
APO	5	APO	7	1
SEX	6	SEX	8	0
APO	7	APO	9	1
APO	8	APO	10	1
APO	9	APO	11	1
SEX	11	SEX	12	0
APO	12	APO	13	1
SEX	14	SEX	14	0
SEX	16	SEX	15	0
APO	18	APO	16	1
SEX	20	SEX	17	0
APO	21	APO	18	1
SEX	23	SEX	19	0
SEX	24	SEX	20	0
APO	25	APO	21	1
SEX	26	SEX	22	0
SEX	27	SEX	23	0
APO	28	APO	24	1
APO	29	APO	25	1
APO	30	APO	26	1
APO	31	APO	27	1
SEX	32	SEX	28	0
SEX	33	SEX	29	0
SEX	34	SEX	30	0
SEX	35	SEX	31	0
APO	36	APO	32	1
APO	37	APO	33	1
SEX	39	SEX	34	0
SEX	41	SEX	35	0
APO	43	APO	36	1
SEX	45	SEX	37	0
APO	47	APO	38	1
APO	54	APO	39	1
SEX	60	SEX	40	0
APO	61	APO	41	1
SEX	63	SEX	42	0
SEX	64	SEX	43	0
APO	65	APO	44	1
APO	68	APO	45	1
SEX	69	SEX	46	0
SEX	72	SEX	47	0
SEX	73	SEX	48	0
SEX	76	SEX	49	0
SEX	77	SEX	50	0
SEX	78	SEX	51	0
APO	80	APO	52	1
SEX	81	SEX	53	0
APO	83	APO	54	1
SEX	84	SEX	55	0
APO	85	APO	56	1
SEX	87	SEX	57	0
APO	88	APO	58	1
APO	92	APO	59	1
SEX	93	SEX	60	0
SEX	94	SEX	61	0
SEX	95	SEX	62	0
APO	96	APO	63	1
APO	97	APO	64	1
APO	98	APO	65	1
APO	99	APO	66	1
APO	100	APO	67	1
APO	101	APO	68	1
APO	102	APO	69	1
SEX	103	SEX	70	0
	104	SEX	71	0
SEX	105	SEX	72	0
APO	106	APO	73	1
SEX	108	SEX	74	0
APO	109	APO	75	1
APO	110	APO	76	1
APO	111	APO	77	1
SEX	112	SEX	78	0
APO	113	APO	79	1
APO	114	APO	80	1
APO	115	APO	81	1
SEX	117	SEX	82	0
SEX	119	SEX	83	0
APO	120	APO	84	1
SEX	121	SEX	85	0
	122	APO	86	1
	123	SEX	87	0
APO	124	APO	88	1
	125	APO	89	1
	126	SEX	90	0
SEX	127	SEX	91	0
SEX	128	SEX	92	0
SEX	129	SEX	93	0
SEX	130	SEX	94	0
	131	SEX	95	0
	132	SEX	96	0
SEX	133	SEX	97	0
SEX	134	SEX	98	0
	135	SEX	99	0
APO	136	APO	100	1
SEX	137	SEX	101	0
SEX	138	SEX	102	0
	140	SEX	103	0
	141	SEX	104	0
SEX	142	SEX	105	0
APO	143	APO	106	1
	144	SEX	107	0
APO	145	APO	108	1
APO	146	APO	109	1
	147	SEX	110	0
SEX	148	SEX	111	0
APO	149	APO	112	1
APO	150	APO	113	1
SEX	151	SEX	114	0
	152	APO	115	1
APO	153	APO	116	1
APO	154	APO	117	1
	155	APO	118	1
	156	APO	119	1
SEX	157	SEX	120	0
APO	158	APO	121	1
	159	APO	122	1
	160	SEX	123	0
	161		124	-
	162	SEX	125	0
APO	163	APO	126	1
SEX	164	SEX	127	0
	165	SEX	128	0
SEX	166	SEX	129	0
	167	APO	130	1
	168	SEX	131	0
	169	SEX	132	0
	170	APO	133	1
	172	SEX	134	0
SEX	175	SEX	135	0
APO	176	APO	136	1
	177	APO	137	1
APO	178	APO	138	1
SEX	179	SEX	139	0
	180	SEX	140	0
SEX	181	SEX	141	0
	182	SEX	142	0
APO	183	APO	143	1
SEX	184	SEX	144	0
SEX	185	SEX	145	0
SEX	187	SEX	146	0
APO	188	APO	147	1
	189	SEX	148	0
APO	190	APO	149	1
	191	APO	150	1
SEX	192	SEX	151	0
SEX	193	SEX	152	0
SEX	196	SEX	153	0
APO	199	APO	154	1
SEX	200	APO	155	1
APO	202	APO	156	1
SEX	203	SEX	157	0
SEX	204	SEX	158	0
	205		159	-
	206	APO	160	1
	207	APO	161	1
SEX	208	SEX	162	0
SEX	209	SEX	163	0
	210		164	-
SEX	211	SEX	165	0
SEX	212	SEX	166	0
SEX	213	SEX	167	0
SEX	214	SEX	168	0
APO	215	APO	169	1
SEX	216	SEX	170	0
	217	APO	171	1
SEX	218	SEX	172	0
	219	SEX	173	0
SEX	220	SEX	174	0
SEX	221	SEX	175	0
SEX	222	SEX	176	0
SEX	223	SEX	177	0
	224	SEX	178	0
SEX	225	SEX	179	0
SEX	226	SEX	180	0
APO	227	APO	181	1
	228	APO	182	1
	229		183	-
	231		184	-
APO	232	APO	185	1
SEX	233	SEX	186	0
	234	SEX	187	0
	235	APO	188	1
	237	SEX	189	0
SEX	239	SEX	190	0
APO	240	APO	191	1
APO	241	APO	192	1
APO	242	APO	193	1
SEX	243	SEX	194	0
SEX/APO	244	APO	195	1
SEX	245	SEX	196	0
	246	SEX	197	0
SEX	247	SEX	198	0
SEX	248	SEX	199	0
SEX	249	SEX	200	0
	250	APO	201	1
SEX	252	SEX	202	0
	254	APO	203	1
	255	APO	204	1
SEX	256	SEX	205	0
SEX	257	SEX	206	0
	258	SEX	207	0
	259	APO	208	1
	260	APO	209	1
APO	261	APO	210	1
SEX	262	SEX	211	0
SEX	263	SEX	212	0
APO	264	APO	213	1
SEX	265	SEX	214	0
APO	267	APO	215	1
	268	APO	216	1
APO	269	APO	217	1
APO	270	APO	218	1
	272		219	-
APO	273	APO	220	1
APO	274	APO	221	1
	276	APO	222	1
SEX	277	SEX	223	0
APO	278	APO	224	1
	279	APO	225	1
SEX	281	SEX	226	0
	283		227	-
SEX	284	SEX	228	0
SEX	285	SEX	229	0
APO	287	APO	230	1
SEX	289	SEX	231	0
SEX	290	SEX	232	0
SEX	291	SEX	233	0
	292	APO	234	1
SEX	293	SEX	235	0
SEX	296	SEX	236	0
APO	297	APO	237	1
SEX	302	SEX	238	0
SEX	303	SEX	239	0
APO	309	APO	240	1
APO	310	APO	241	1
APO	311	APO	242	1
	312	SEX	243	0
SEX	314	SEX	244	0
SEX	318	SEX	245	0
APO	319	APO	246	1
APO	320	APO	247	1
SEX	321	SEX	248	0
APO	322	APO	249	1
APO	323	APO	250	1
APO	324	APO	251	1
	325	APO	252	1
SEX	328	SEX	253	0
	329		254	-
APO	330	APO	255	1
	331	SEX	256	0
SEX	333	SEX	257	0
	334	SEX	258	0
	335	SEX	259	0
SEX	336	SEX	260	0
	337	APO	261	1
SEX	339	SEX	262	0
APO	340	APO	263	1
SEX	341	SEX	264	0
SEX	342	SEX	265	0
SEX	343	SEX	266	0
	344	SEX	267	0
SEX	345	SEX	268	0
SEX	346	SEX	269	0
APO	347	APO	270	1
APO	348	APO	271	1
SEX	350	SEX	272	0
	351	APO	273	1
	352	SEX	274	0
	353	APO	275	1
	354	SEX	276	0
	355	SEX	277	0
	360		278	-
	361	SEX	279	0
	363	SEX	280	0
	364	SEX	281	0

## Sheet: Supp Table X
Supporting Table 5. Mode of reproduction of the mapping population and its genitors
Genotype	Mode of reproduction		Genotype	Mode of reproduction		Genotype	Mode of reproduction
P1	SEX		52	APO		105	SEX
P2	APO		53	SEX		106	APO
1	APO		54	APO		107	APO
2	SEX		55	SEX		108	SEX
3	APO		56	APO		109	SEX
4	APO		57	APO		110	APO
5	APO		58	SEX		111	APO
6	SEX		59	SEX		112	SEX
7	APO		60	SEX		113	APO
8	APO		61	APO		114	APO
9	APO		62	APO		115	APO
10	SEX		63	APO		116	APO
11	APO		64	APO		117	APO
12	SEX		65	APO		118	SEX
13	SEX		66	APO		119	APO
14	APO		67	APO		120	APO
15	SEX		68	SEX		121	SEX
16	APO		69	SEX		122	-
17	SEX		70	SEX		123	SEX
18	SEX		71	APO		124	APO
19	APO		72	SEX		125	SEX
20	SEX		73	APO		126	SEX
21	SEX		74	APO		127	SEX
22	APO		75	APO		128	APO
23	APO		76	SEX		129	SEX
24	APO		77	APO		130	SEX
25	APO		78	APO		131	APO
26	SEX		79	APO		132	SEX
27	SEX		80	SEX		133	SEX
28	SEX		81	SEX		134	APO
29	SEX		82	APO		135	APO
30	APO		83	SEX		136	APO
31	APO		84	APO		137	SEX
32	SEX		85	SEX		138	SEX
33	SEX		86	APO		139	SEX
34	APO		87	APO		140	SEX
35	SEX		88	SEX		141	APO
36	APO		89	SEX		142	SEX
37	APO		90	SEX		143	SEX
38	SEX		91	SEX		144	SEX
39	APO		92	SEX		145	APO
40	SEX		93	SEX		146	SEX
41	SEX		94	SEX		147	APO
42	APO		95	SEX		148	APO
43	APO		96	SEX		149	SEX
44	SEX		97	SEX		150	SEX
45	SEX		98	APO		151	SEX
46	SEX		99	SEX		152	APO
47	SEX		100	SEX		153	APO
48	SEX		101	SEX		154	APO
49	SEX		102	SEX		155	SEX
50	APO		103	SEX		156	SEX
51	SEX		104	APO		157	-
APO: apomictic, SEX: sexual, -: not evaluated
Supporting Table 5. Mode of reproduction of the mapping population and its genitors
Genotype	Mode of reproduction		Genotype	Mode of reproduction		Genotype	Mode of reproduction
158	APO		211	APO		264	SEX
159	APO		212	SEX		265	SEX
160	SEX		213	APO		266	SEX
161	SEX		214	APO		267	SEX
162	-		215	APO		268	APO
163	SEX		216	APO		269	APO
164	SEX		217	-		270	SEX
165	SEX		218	APO		271	APO
166	SEX		219	APO		272	SEX
167	APO		220	APO		273	APO
168	SEX		221	SEX		274	SEX
169	APO		222	APO		275	SEX
170	SEX		223	APO		276	-
171	SEX		224	SEX		277	SEX
172	SEX		225	-		278	SEX
173	SEX		226	SEX		279	SEX
174	SEX		227	SEX
175	SEX		228	APO
176	SEX		229	SEX
177	SEX		230	SEX
178	SEX		231	SEX
179	APO		232	APO
180	APO		233	SEX
181	-		234	SEX
182	-		235	APO
183	APO		236	SEX
184	SEX		237	SEX
185	SEX		238	APO
186	APO		239	APO
187	SEX		240	APO
188	SEX		241	SEX
189	APO		242	SEX
190	APO		243	SEX
191	APO		244	APO
192	SEX		245	APO
193	APO		246	SEX
194	SEX		247	APO
195	SEX		248	APO
196	SEX		249	APO
197	SEX		250	APO
198	SEX		251	SEX
199	APO		252	-
200	SEX		253	APO
201	APO		254	SEX
202	APO		255	SEX
203	SEX		256	SEX
204	SEX		257	SEX
205	SEX		258	SEX
206	APO		259	APO
207	APO		260	SEX
208	APO		261	APO
209	SEX		262	SEX
210	SEX		263	SEX
APO: apomictic, SEX: sexual, -: not evaluated
